# Supplementary material for: A new integrated genetic and transcriptomic approach for investigating DUX4 and DUX4C
Source: J Hum Genet. 2026 Jan 16;71(6):373–81. doi: 10.1038/s10038-025-01450-x (PMC13199055; doi:10.1038/s10038-025-01450-x)
Supplement: Supplementary file 1 — Table S1 [file 10038_2025_1450_MOESM1_ESM.xlsx]

## Sheet: legend
Table S1a. eQTLs for DUX4C (DUX4L9) with normalised effect size (NES) ≥ 0.5
Table S1b. Methylation levels in the DUX4C region (100-bp windows) in sample NA18943
Table S1c. Methylation levels in the DUX4C region (100-bp windows) in sample NA18948
Table S1d. Haplotype frequencies of DUX4C in European population
Table S1e. Pairwise LD among DUX4C eQTL variants in European population
Table S1f. Haplotype frequencies of DUX4C in Japanese population
Table S1g. Pairwise LD among DUX4C eQTL variants in Japanese population

## Sheet: Table S1a
SNP Id	Positions	NES
rs2013418	chr4_190015419_A_T_b38	0.51
rs1882893	chr4_190016419_C_G_b38	0.5
rs1882894	chr4_190016472_C_T_b38	0.52
rs11944561	chr4_190016741_A_C_b38	0.52
rs72724879	chr4_190017355_C_T_b38	0.51
rs35429223	chr4_190017591_C_G_b38	0.51
rs4863307	chr4_190018055_A_T_b38	0.5
rs10005853	chr4_190018510_T_G_b38	0.5
rs73028766	chr4_190019415_A_G_b38	0.5
rs7696384	chr4_190020148_G_T_b38	0.53
rs7696390	chr4_190020153_G_A_b38	0.53
rs7654952	chr4_190020364_G_T_b38	0.52
rs2006696	chr4_190021155_G_A_b38	0.52
rs1985683	chr4_190021156_C_G_b38	0.52
rs2411559	chr4_190023117_G_T_b38	0.53
rs3020515	chr4_190024137_T_G_b38	0.53
rs9685901	chr4_190024323_A_C_b38	0.53
rs200732656	chr4_190031031_TAGTA_T_b38	0.58
rs199924112	chr4_190031689_C_A_b38	0.51
rs62345330	chr4_190033184_G_A_b38	0.53

## Sheet: Table S1b
SNP Position	Methylation Level
chr4_190015419	0.258325
chr4_190016419	0.261117
chr4_190016472	0.170243
chr4_190016741	0.33892
chr4_190017355	0.06722
chr4_190017591	0.0363607
chr4_190018055	0.400738
chr4_190018510	0.32675
chr4_190019415	0.0522857
chr4_190020148	0.177917
chr4_190020153	0.2135
chr4_190020364	0.475492
chr4_190021155	0.166162
chr4_190021156	0.166162
chr4_190023103	0.0874867
chr4_190023117	0.0820125
chr4_190024137	0.710533
chr4_190024323	0.414633
chr4_190031031	0.484025
chr4_190031689	0.17025
chr4_190033184	0.1887

## Sheet: Table S1c
SNP Position	Methylation Level
chr4_190015419	0.363787
chr4_190016419	0.172083
chr4_190016472	0.289286
chr4_190016741	0.76693
chr4_190017355	0.42133
chr4_190017591	0.3377
chr4_190018055	0.419369
chr4_190018510	0.359938
chr4_190019415	0.370607
chr4_190020148	0.3133
chr4_190020153	0.36442
chr4_190020364	0.730808
chr4_190021155	0.102063
chr4_190021156	0.102063
chr4_190023103	0.872467
chr4_190023117	0.881837
chr4_190024137	0.739783
chr4_190024323	0.292567
chr4_190031031	0.656025
chr4_190031689	0.10855
chr4_190033184	0.212333

## Sheet: Table S1d
Haplotype	eQTLs Combination	Count	Frequence
DUX4C-4qα	T|G|T|C|T|G|T|G|G|T|A|T|A|G|T|G|C|T|A|A	292	0.405556
DUX4C-4qα	T|G|T|C|T|G|T|G|G|T|A|T|A|G|T|G|C|TAGTA|C|G	44	0.061111
DUX4C-4qα	T|G|T|C|T|G|T|G|G|T|A|T|A|G|T|G|A|T|A|A	18	0.025
DUX4C-4qα	T|G|T|C|T|G|T|G|G|T|A|T|A|G|G|T|A|TAGTA|C|G	13	0.018056
DUX4C-4qα	T|G|T|C|C|G|T|G|G|T|A|T|A|G|T|G|C|T|A|A	11	0.015278
DUX4C-4qα	T|G|T|C|T|G|T|G|G|T|A|T|A|G|T|G|A|TAGTA|A|G	6	0.008333
DUX4C-4qα	T|G|T|C|T|G|T|G|G|T|A|T|A|G|T|G|A|TAGTA|C|G	4	0.005556
DUX4C-4qα	T|G|T|C|T|G|T|G|G|T|A|T|A|G|T|G|C|TAGTA|A|A	4	0.005556
DUX4C-4qα	A|G|T|C|T|G|T|G|G|T|A|T|A|G|T|G|C|T|A|A	3	0.004167
DUX4C-4qα	T|G|T|C|T|G|T|G|G|T|A|T|A|G|G|G|C|T|A|A	3	0.004167
DUX4C-4qα	T|G|T|C|T|G|T|G|G|T|A|T|A|G|T|T|C|T|A|A	3	0.004167
DUX4C-4qα	T|G|T|C|T|G|T|G|G|T|A|T|A|G|T|G|A|TAGTA|A|A	3	0.004167
DUX4C-4qα	T|G|T|C|T|G|T|G|G|T|A|T|A|G|T|G|C|TAGTA|A|G	2	0.002778
DUX4C-4qα	T|G|T|C|C|G|T|G|G|T|A|T|A|G|T|G|C|TAGTA|A|G	1	0.001389
DUX4C-4qα	T|G|T|C|C|C|A|G|G|T|A|T|A|G|T|G|C|T|A|A	1	0.001389
DUX4C-4qα	T|G|T|C|T|G|T|G|G|T|A|T|A|G|T|T|C|TAGTA|C|G	1	0.001389
DUX4C-4qα	T|G|T|C|T|C|T|G|G|T|A|T|A|G|T|G|C|T|A|A	1	0.001389
DUX4C-4qα	A|G|T|C|T|G|T|G|G|T|A|T|A|G|T|G|A|TAGTA|A|G	1	0.001389
DUX4C-4qα	T|G|T|C|T|G|A|G|G|T|A|T|A|G|T|G|C|T|A|A	1	0.001389
DUX4C-4qα	T|G|T|C|T|G|T|T|G|T|A|T|A|G|T|G|C|T|A|A	1	0.001389
DUX4C-4qα	T|G|T|C|C|C|A|G|G|T|A|T|A|G|T|G|C|TAGTA|C|G	1	0.001389
DUX4C-4qα	T|G|T|C|T|G|T|G|A|T|A|T|A|G|T|G|C|T|A|A	1	0.001389
DUX4C-4qα	T|G|T|C|T|G|T|G|G|T|A|T|A|G|G|G|A|TAGTA|C|G	1	0.001389
DUX4C-4qα	T|G|T|C|T|G|T|G|G|T|A|T|A|G|G|G|A|T|A|A	1	0.001389
DUX4C-4qα	T|G|T|C|C|G|T|G|G|T|A|T|A|G|T|G|C|TAGTA|C|G	1	0.001389
DUX4C-4qβ	A|C|C|A|C|C|A|T|A|G|G|G|G|C|G|T|A|TAGTA|C|G	196	0.272222
DUX4C-4qβ	A|C|C|A|C|C|A|G|A|G|G|G|G|C|G|T|A|TAGTA|C|G	46	0.063889
DUX4C-4qβ	A|C|C|A|C|C|A|T|G|G|G|G|G|C|G|T|A|TAGTA|C|G	9	0.0125
DUX4C-4qβ	A|C|C|A|C|C|A|T|A|G|G|G|G|C|T|G|C|T|A|A	8	0.011111
DUX4C-4qβ	A|C|C|C|C|C|A|T|A|G|G|G|G|C|G|T|A|TAGTA|C|G	3	0.004167
DUX4C-4qβ	A|C|C|A|C|C|A|G|A|G|G|G|G|C|T|G|C|T|A|A	3	0.004167
DUX4C-4qβ	A|C|C|A|C|C|A|T|A|G|G|G|G|C|G|T|A|T|A|A	3	0.004167
DUX4C-4qβ	A|C|C|A|C|G|A|T|A|G|G|G|G|C|G|T|A|TAGTA|C|G	2	0.002778
DUX4C-4qβ	T|C|C|A|C|C|A|T|A|G|G|G|G|C|G|T|A|TAGTA|C|G	1	0.001389
DUX4C-4qβ	A|C|C|A|C|C|A|G|G|G|G|G|G|C|G|T|A|TAGTA|C|G	1	0.001389
DUX4C-4qβ	T|G|T|C|T|G|T|G|A|G|G|G|G|C|G|T|A|TAGTA|C|G	1	0.001389
DUX4C-4qβ	A|C|C|A|C|C|A|G|A|G|G|G|G|C|G|T|A|T|A|A	1	0.001389
DUX4C-4qβ	T|G|T|C|C|C|A|T|A|G|G|G|G|C|G|T|A|TAGTA|C|G	1	0.001389
others	A|C|C|A|C|G|A|T|A|G|G|T|G|C|G|T|A|TAGTA|C|G	10	0.013889
others	T|G|T|C|T|G|T|G|G|T|A|G|A|G|T|G|C|T|A|A	5	0.006944
others	A|C|C|A|C|C|A|T|A|G|G|G|A|G|G|T|A|TAGTA|C|G	3	0.004167
others	T|G|T|C|T|G|T|G|G|T|A|T|G|C|T|G|C|TAGTA|C|G	2	0.002778
others	T|G|T|C|T|G|T|G|G|T|A|G|A|G|T|G|A|T|A|A	1	0.001389
others	A|C|C|A|T|C|A|T|A|G|G|G|G|C|G|T|A|TAGTA|C|G	1	0.001389
others	T|C|C|A|C|C|A|G|A|G|G|G|G|C|G|T|A|TAGTA|C|G	1	0.001389
others	A|C|C|A|C|C|A|T|A|G|G|G|G|C|T|G|C|TAGTA|C|G	1	0.001389
others	T|G|C|C|T|G|T|G|G|T|A|T|G|C|T|G|A|TAGTA|C|G	1	0.001389
others	T|G|T|C|T|G|T|G|G|T|A|T|G|C|G|T|A|TAGTA|C|G	1	0.001389
others	T|G|T|C|T|G|T|G|G|T|A|G|A|G|T|G|C|TAGTA|C|G	1	0.001389
DUX4C-4qα			0.580556
DUX4C-4qβ			0.381944
others			0.0375

## Sheet: Table S1e
# Pairwise LD among SNPs (r² values).
# SNPs are labelled by their IDs.
# All SNP pairs are marked with r² > 0.8: “■” and “▲” indicate block 1 and block 2.
	▲rs2013418	■rs1882893	■rs1882894	■rs11944561	▲rs72724879	■rs35429223	■rs4863307	rs10005853	■rs73028766	▲rs7696384	▲rs7696390	▲rs7654952	▲rs2006696	▲rs1985683	▲rs2411559	▲rs3020515	rs9685901	rs200732656	rs199924112	rs62345330
▲rs2013418	▲1	0.975741	0.96961	0.95783	▲0.879917	0.873337	0.95193	0.688905	0.899999	▲0.9637	▲0.9637	▲0.851642	▲0.921313	▲0.921313	▲0.923371	▲0.929695	0.769287	0.556081	0.625652	0.586285
■rs1882893	0.975741	■1	■0.993883	■0.981754	0.903454	■0.895286	■0.976013	0.706102	■0.92266	0.98787	0.98787	0.874157	0.945192	0.945192	0.947308	0.953506	0.782753	0.568041	0.646896	0.598244
■rs1882894	0.96961	■0.993883	■1	■0.975695	0.897107	■0.889693	■0.969838	0.701749	■0.916876	0.981724	0.981724	0.868147	0.951023	0.951023	0.941029	0.947329	0.786712	0.579356	0.659334	0.610068
■rs11944561	0.95783	■0.981754	■0.975695	■1	0.887302	■0.876996	■0.958374	0.684053	■0.903948	0.96993	0.96993	0.855869	0.92702	0.92702	0.930304	0.936627	0.766561	0.557586	0.635414	0.587228
▲rs72724879	▲0.879917	0.903454	0.897107	0.887302	▲1	0.842372	0.913631	0.647982	0.834191	▲0.902732	▲0.902732	0.796187	▲0.861173	▲0.861173	▲0.861482	▲0.868261	0.69808	0.525834	0.598855	0.55722
■rs35429223	0.873337	■0.895286	■0.889693	■0.876996	0.842372	■1	■0.908365	0.610008	■0.832509	0.896041	0.896041	0.923491	0.855342	0.855342	0.859988	0.866042	0.707819	0.526329	0.598473	0.553691
■rs4863307	0.95193	■0.976013	■0.969838	■0.958374	0.913631	■0.908365	■1	0.692701	■0.912506	0.975853	0.975853	0.863715	0.933462	0.933462	0.934828	0.941115	0.767768	0.571585	0.651866	0.60244
rs10005853	0.688905	0.706102	0.701749	0.684053	0.647982	0.610008	0.692701	1	0.650461	0.699318	0.699318	0.59459	0.659985	0.659985	0.675822	0.682003	0.553181	0.395596	0.456788	0.422171
■rs73028766	0.899999	■0.92266	■0.916876	■0.903948	0.834191	■0.832509	■0.912506	0.650461	■1	0.935163	0.935163	0.823371	0.89317	0.89317	0.897528	0.903722	0.740105	0.514413	0.597065	0.55109
▲rs7696384	▲0.9637	0.98787	0.981724	0.96993	▲0.902732	0.896041	0.975853	0.699318	0.935163	▲1	▲1	▲0.886235	▲0.95733	▲0.95733	▲0.958743	▲0.964902	0.792946	0.574376	0.654127	0.60501
▲rs7696390	▲0.9637	0.98787	0.981724	0.96993	▲0.902732	0.896041	0.975853	0.699318	0.935163	▲1	▲1	▲0.886235	▲0.95733	▲0.95733	▲0.958743	▲0.964902	0.792946	0.574376	0.654127	0.60501
▲rs7654952	▲0.851642	0.874157	0.868147	0.855869	0.796187	0.923491	0.863715	0.59459	0.823371	▲0.886235	▲0.886235	▲1	▲0.843777	▲0.843777	▲0.848202	▲0.855016	0.704393	0.516352	0.584458	0.536448
▲rs2006696	▲0.921313	0.945192	0.951023	0.92702	▲0.861173	0.855342	0.933462	0.659985	0.89317	▲0.95733	▲0.95733	▲0.843777	▲1	▲1	▲0.928332	▲0.934969	0.768664	0.590968	0.673497	0.622678
▲rs1985683	▲0.921313	0.945192	0.951023	0.92702	▲0.861173	0.855342	0.933462	0.659985	0.89317	▲0.95733	▲0.95733	▲0.843777	▲1	▲1	▲0.928332	▲0.934969	0.768664	0.590968	0.673497	0.622678
▲rs2411559	▲0.923371	0.947308	0.941029	0.930304	▲0.861482	0.859988	0.934828	0.675822	0.897528	▲0.958743	▲0.958743	▲0.848202	▲0.928332	▲0.928332	▲1	▲0.9468	0.792658	0.577635	0.660157	0.609465
▲rs3020515	▲0.929695	0.953506	0.947329	0.936627	▲0.868261	0.866042	0.941115	0.682003	0.903722	▲0.964902	▲0.964902	▲0.855016	▲0.934969	▲0.934969	▲0.9468	▲1	0.779135	0.586851	0.668385	0.618434
rs9685901	0.769287	0.782753	0.786712	0.766561	0.69808	0.707819	0.767768	0.553181	0.740105	0.792946	0.792946	0.704393	0.768664	0.768664	0.792658	0.779135	1	0.600948	0.606865	0.611843
rs200732656	0.556081	0.568041	0.579356	0.557586	0.525834	0.526329	0.571585	0.395596	0.514413	0.574376	0.574376	0.516352	0.590968	0.590968	0.577635	0.586851	0.600948	1	0.907141	0.958956
rs199924112	0.625652	0.646896	0.659334	0.635414	0.598855	0.598473	0.651866	0.456788	0.597065	0.654127	0.654127	0.584458	0.673497	0.673497	0.660157	0.668385	0.606865	0.907141	1	0.943993
rs62345330	0.586285	0.598244	0.610068	0.587228	0.55722	0.553691	0.60244	0.422171	0.55109	0.60501	0.60501	0.536448	0.622678	0.622678	0.609465	0.618434	0.611843	0.958956	0.943993	1

## Sheet: Table S1f
Haplotype	eQTLs Combination	Count	Frequence
DUX4C-4qα	T|G|T|C|T|G|T|G|G|T|A|T|A|G|T|G|C|T|A|A	74	0.397849
DUX4C-4qα	T|G|T|C|T|G|T|G|G|T|A|T|A|G|T|G|C|T|A|G	14	0.075269
DUX4C-4qα	T|G|T|C|T|G|T|G|G|T|A|T|A|G|T|G|C|TAGTA|A|A	8	0.043011
DUX4C-4qα	T|G|T|C|T|G|T|G|G|T|A|T|A|G|T|G|A|T|A|A	7	0.037634
DUX4C-4qα	T|G|T|C|T|G|T|G|G|T|A|T|A|G|T|G|C|TAGTA|C|G	4	0.021505
DUX4C-4qα	T|G|T|C|C|G|T|G|G|T|A|T|A|G|T|G|C|T|A|A	3	0.016129
DUX4C-4qα	T|G|T|C|T|G|T|G|G|T|A|T|A|G|T|G|A|TAGTA|A|A	3	0.016129
DUX4C-4qα	T|G|T|C|T|G|T|G|G|T|A|T|A|G|T|G|C|TAGTA|A|G	2	0.010753
DUX4C-4qα	T|G|T|C|T|G|A|G|G|T|A|T|A|G|T|G|C|T|A|A	1	0.005376
DUX4C-4qα	A|C|C|A|C|C|A|T|G|T|A|T|A|G|T|G|C|T|A|A	1	0.005376
DUX4C-4qα	T|G|T|C|C|G|T|G|G|T|A|T|A|G|T|G|C|TAGTA|A|A	1	0.005376
DUX4C-4qα	T|G|T|C|T|G|T|G|G|T|A|T|A|G|T|T|A|TAGTA|C|G	1	0.005376
DUX4C-4qβ	A|C|C|A|C|C|A|T|A|G|G|G|G|C|G|T|A|TAGTA|C|G	27	0.145161
DUX4C-4qβ	A|G|T|C|C|G|T|G|G|G|G|G|G|C|G|T|A|TAGTA|C|G	27	0.145161
DUX4C-4qβ	A|C|C|A|C|C|A|G|A|G|G|G|G|C|G|T|A|TAGTA|C|G	4	0.021505
DUX4C-4qβ	A|G|T|A|C|G|T|G|G|G|G|G|G|C|G|T|A|T|A|G	1	0.005376
DUX4C-4qβ	A|G|T|C|T|G|T|G|G|G|G|G|G|C|G|T|A|TAGTA|C|G	1	0.005376
DUX4C-4qβ	A|C|C|A|T|C|A|T|A|G|G|G|G|C|G|T|C|TAGTA|C|G	1	0.005376
DUX4C-4qβ	T|G|T|C|T|G|T|T|A|G|G|G|G|C|G|T|A|TAGTA|C|G	1	0.005376
DUX4C-4qβ	A|G|T|C|C|G|A|G|G|G|G|G|G|C|G|T|A|TAGTA|C|G	1	0.005376
DUX4C-4qβ	A|G|T|C|C|G|T|T|G|G|G|G|G|C|G|T|A|TAGTA|C|G	1	0.005376
DUX4C-4qβ	A|C|C|A|C|C|A|T|A|G|G|G|G|C|G|G|C|T|A|A	1	0.005376
DUX4C-4qβ	A|C|C|A|C|C|A|T|A|G|G|G|G|C|G|T|A|TAGTA|A|G	1	0.005376
others	T|G|T|C|T|G|T|G|G|G|G|T|A|G|T|G|C|TAGTA|A|G	1	0.005376
DUX4C-4qα			0.639785
DUX4C-4qβ			0.354839
others			0.00537634

## Sheet: Table S1g
# Pairwise LD among SNPs (r² values).
# SNPs are labelled by their IDs.
# All SNP pairs are marked with r² > 0.8: “□” and “△” indicate block 1 and block 2.
	△rs2013418	□rs1882893	□rs1882894	□rs11944561	△rs72724879	□rs35429223	□rs4863307	rs10005853	□rs73028766	△rs7696384	△rs7696390	△rs7654952	△rs2006696	△rs1985683	△rs2411559	△rs3020515	rs9685901	rs200732656	rs199924112	rs62345330
△rs2013418	△1	0.356317	0.356317	0.397714	△0.877539	0.356317	0.336868	0.343671	0.356317	△0.978134	△0.978134	△1	△1	△1	△1	△1	0.779823	0.642867	0.871315	0.736129
□rs1882893	0.356317	□1	□1	□0.964932	0.341139	□1	□0.931518	0.795603	□1	0.347061	0.347061	0.356317	0.356317	0.356317	0.356317	0.356317	0.249559	0.267095	0.33802	0.118568
□rs1882894	0.356317	□1	□1	□0.964932	0.341139	□1	□0.931518	0.795603	□1	0.347061	0.347061	0.356317	0.356317	0.356317	0.356317	0.356317	0.249559	0.267095	0.33802	0.118568
□rs11944561	0.397714	□0.964932	□0.964932	□1	0.379548	□0.964932	□0.896721	0.766285	□0.964932	0.387812	0.387812	0.397714	0.397714	0.397714	0.397714	0.397714	0.283924	0.267981	0.344058	0.13578
△rs72724879	△0.877539	0.341139	0.341139	0.379548	△1	0.341139	0.321348	0.330608	0.341139	△0.856604	△0.856604	△0.877539	△0.877539	△0.877539	△0.877539	△0.877539	0.705976	0.608555	0.797083	0.632829
□rs35429223	0.356317	□1	□1	□0.964932	0.341139	□1	□0.931518	0.795603	□1	0.347061	0.347061	0.356317	0.356317	0.356317	0.356317	0.356317	0.249559	0.267095	0.33802	0.118568
□rs4863307	0.336868	□0.931518	□0.931518	□0.896721	0.321348	□0.931518	□1	0.738344	□0.931518	0.327185	0.327185	0.336868	0.336868	0.336868	0.336868	0.336868	0.227956	0.237597	0.317721	0.118796
rs10005853	0.343671	0.795603	0.795603	0.766285	0.330608	0.795603	0.738344	1	0.795603	0.335114	0.335114	0.343671	0.343671	0.343671	0.343671	0.343671	0.242866	0.234128	0.326758	0.118726
□rs73028766	0.356317	□1	□1	□0.964932	0.341139	□1	□0.931518	0.795603	□1	0.347061	0.347061	0.356317	0.356317	0.356317	0.356317	0.356317	0.249559	0.267095	0.33802	0.118568
△rs7696384	△0.978134	0.347061	0.347061	0.387812	△0.856604	0.347061	0.327185	0.335114	0.347061	△1	△1	△0.978134	△0.978134	△0.978134	△0.978134	△0.978134	0.754063	0.652933	0.849145	0.745328
△rs7696390	△0.978134	0.347061	0.347061	0.387812	△0.856604	0.347061	0.327185	0.335114	0.347061	△1	△1	△0.978134	△0.978134	△0.978134	△0.978134	△0.978134	0.754063	0.652933	0.849145	0.745328
△rs7654952	△1	0.356317	0.356317	0.397714	△0.877539	0.356317	0.336868	0.343671	0.356317	△0.978134	△0.978134	△1	△1	△1	△1	△1	0.779823	0.642867	0.871315	0.736129
△rs2006696	△1	0.356317	0.356317	0.397714	△0.877539	0.356317	0.336868	0.343671	0.356317	△0.978134	△0.978134	△1	△1	△1	△1	△1	0.779823	0.642867	0.871315	0.736129
△rs1985683	△1	0.356317	0.356317	0.397714	△0.877539	0.356317	0.336868	0.343671	0.356317	△0.978134	△0.978134	△1	△1	△1	△1	△1	0.779823	0.642867	0.871315	0.736129
△rs2411559	△1	0.356317	0.356317	0.397714	△0.877539	0.356317	0.336868	0.343671	0.356317	△0.978134	△0.978134	△1	△1	△1	△1	△1	0.779823	0.642867	0.871315	0.736129
△rs3020515	△1	0.356317	0.356317	0.397714	△0.877539	0.356317	0.336868	0.343671	0.356317	△0.978134	△0.978134	△1	△1	△1	△1	△1	0.779823	0.642867	0.871315	0.736129
rs9685901	0.779823	0.249559	0.249559	0.283924	0.705976	0.249559	0.227956	0.242866	0.249559	0.754063	0.754063	0.779823	0.779823	0.779823	0.779823	0.779823	1	0.507581	0.689125	0.543637
rs200732656	0.642867	0.267095	0.267095	0.267981	0.608555	0.267095	0.237597	0.234128	0.267095	0.652933	0.652933	0.642867	0.642867	0.642867	0.642867	0.642867	0.507581	1	0.704885	0.563577
rs199924112	0.871315	0.33802	0.33802	0.344058	0.797083	0.33802	0.317721	0.326758	0.33802	0.849145	0.849145	0.871315	0.871315	0.871315	0.871315	0.871315	0.689125	0.704885	1	0.755074
rs62345330	0.736129	0.118568	0.118568	0.13578	0.632829	0.118568	0.118796	0.118726	0.118568	0.745328	0.745328	0.736129	0.736129	0.736129	0.736129	0.736129	0.543637	0.563577	0.755074	1
