# Supplementary material for: A new integrated genetic and transcriptomic approach for investigating DUX4 and DUX4C
Source: J Hum Genet. 2026 Jan 16;71(6):373–81. doi: 10.1038/s10038-025-01450-x (PMC13199055; doi:10.1038/s10038-025-01450-x)
Supplement: Supplementary file 2 — Table S2 [file 10038_2025_1450_MOESM2_ESM.xlsx]

## Sheet: legend
Table S2a. Breakpoint sequences (80 bp) of DUX4T haplotypes
Table S2b. Mapping results of simulated reads from Group 1 against GRCh38
Table S2c. Mapping results of simulated reads from Group 2 against GRCh38
Table S2d. Mapping results of simulated reads from Group 1 against CHM13v2.0
Table S2e. Breakpoint sequences (80 bp) of DUX4C haplotypes
Table S2f. Mapping results of simulated reads from DUX4C_alpha against GRCh38
Table S2g. Mapping results of simulated reads from DUX4C_beta against GRCh38
Table S2h. Mapping results of simulated reads from DUX4C_alpha against CHM13v2.0
Table S2i. Mapping results of simulated reads from DUX4C_beta against CHM13v2.0

## Sheet: Table S2a
group1
>4A159_4A161_4A163_4A168_4A166H
GGCCCCTGCAGCCTCCCAGCTGCCAGCGCGGAGCTCCTGGCGGTCAAAAGCATACCTCTGTCTGTCTTTGCCCGCTTCCT
>4A166_10A166
GGCCCCTGCAGCCGCCCAGGTGCCAGCACGGAGCGCCTGGCGGTCAAAAGCATACCTCTGTCTGTCTTTGCCCGCTTCCT
>4C166H
GGCCCCTGCAGCCTCCCAGCTGCCAGCACGGAGCGCCTGGCGGTCAAAAGCATACCTCTGTCTGTCTTTGCCCGCTTCCT
group2
>4B
AGGGAGTGGGCGGTTTCCTCCGGGACAAAAGACCGGGACTCGAGACTCCGTTCAATAAATGGTGCTGGGATAACTGGCTA

## Sheet: Table S2b
Read Name	Chromosome	Position	MAPQ
SR.57:4C166H:P:1-50	chr4	190175561	35
SR.74:4C166H:P:1-50	chr4	190175561	35
SR.82:4C166H:P:1-50	chr4	190175561	35
SR.29:4A159_4A161_4A163_4A168_4A166H:M:50-1	chr4	190175561	60
SR.66:4C166H:M:50-1	chr4	190175561	35
SR.80:4A159_4A161_4A163_4A168_4A166H:M:50-1	chr4	190175561	59
SR.132:4A159_4A161_4A163_4A168_4A166H:M:50-1	chr4	190175561	59
SR.73:4C166H:P:2-51	chr4	190175562	35
SR.92:4A159_4A161_4A163_4A168_4A166H:P:2-51	chr4	190175562	35
SR.126:4C166H:M:51-2	chr4	190175562	35
SR.26:4A159_4A161_4A163_4A168_4A166H:P:3-52	chr4	190175563	38
SR.34:4C166H:P:3-52	chr4	190175563	35
SR.58:4C166H:P:3-52	chr4	190175563	35
SR.64:4C166H:P:3-52	chr4	190175563	35
SR.10:4C166H:P:4-53	chr4	190175564	35
SR.135:4A159_4A161_4A163_4A168_4A166H:P:4-53	chr4	190175564	45
SR.65:4A159_4A161_4A163_4A168_4A166H:M:53-4	chr4	190175564	60
SR.6:4C166H:P:5-54	chr4	190175565	35
SR.27:4C166H:P:5-54	chr4	190175565	35
SR.35:4A159_4A161_4A163_4A168_4A166H:M:54-5	chr4	190175565	30
SR.85:4A159_4A161_4A163_4A168_4A166H:M:54-5	chr4	190175565	30
SR.113:4A159_4A161_4A163_4A168_4A166H:M:54-5	chr4	190175565	30
SR.76:4A159_4A161_4A163_4A168_4A166H:P:6-55	chr4	190175566	30
SR.129:4C166H:M:55-6	chr4	190175566	35
SR.60:4C166H:P:7-56	chr4	190175567	35
SR.14:4C166H:M:56-7	chr4	190175567	35
SR.90:4C166H:M:56-7	chr4	190175567	35
SR.96:4A159_4A161_4A163_4A168_4A166H:P:8-57	chr4	190175568	30
SR.109:4C166H:P:8-57	chr4	190175568	35
SR.142:4C166H:P:8-57	chr4	190175568	35
SR.121:4A159_4A161_4A163_4A168_4A166H:M:57-8	chr4	190175568	30
SR.9:4A159_4A161_4A163_4A168_4A166H:P:9-58	chr4	190175569	30
SR.32:4A159_4A161_4A163_4A168_4A166H:P:9-58	chr4	190175569	30
SR.93:4C166H:P:9-58	chr4	190175569	35
SR.134:4A159_4A161_4A163_4A168_4A166H:P:9-58	chr4	190175569	30
SR.139:4A159_4A161_4A163_4A168_4A166H:P:9-58	chr4	190175569	30
SR.1:4A159_4A161_4A163_4A168_4A166H:M:58-9	chr4	190175569	30
SR.41:4C166H:M:58-9	chr4	190175569	35
SR.52:4C166H:P:10-59	chr4	190175570	35
SR.62:4C166H:P:10-59	chr4	190175570	35
SR.105:4C166H:P:10-59	chr4	190175570	35
SR.107:4C166H:P:10-59	chr4	190175570	35
SR.25:4C166H:P:11-60	chr4	190175571	32
SR.15:4C166H:M:60-11	chr4	190175571	32
SR.54:4C166H:M:60-11	chr4	190175571	28
SR.118:4C166H:M:60-11	chr4	190175571	28
SR.89:4C166H:P:12-61	chr4	190175572	28
SR.117:4C166H:P:12-61	chr4	190175572	28
SR.108:4C166H:P:13-62	chr4	190175573	19
SR.56:4C166H:P:14-63	chr4	190175574	16
SR.131:4C166H:M:63-14	chr4	190175574	16
SR.33:4C166H:P:15-64	chr4	190175575	13
SR.141:4A159_4A161_4A163_4A168_4A166H:P:15-64	chr4	190175575	10
SR.12:4A159_4A161_4A163_4A168_4A166H:P:16-65	chr4	190175576	10
SR.61:4A159_4A161_4A163_4A168_4A166H:P:16-65	chr4	190175576	10
SR.94:4A159_4A161_4A163_4A168_4A166H:P:16-65	chr4	190175576	10

## Sheet: Table S2c
Read Name	Chromosome	Position	MAPQ
SR.30:4B:P:1-50	chr4	190093222	11
SR.5:4B:M:51-2	chr4	190093223	32
SR.21:4B:P:3-52	chr4	190093224	35
SR.25:4B:P:3-52	chr4	190093224	35
SR.33:4B:P:3-52	chr4	190093224	35
SR.36:4B:M:52-3	chr4	190093224	35
SR.18:4B:P:4-53	chr4	190093225	35
SR.26:4B:P:4-53	chr4	190093225	35
SR.38:4B:P:4-53	chr4	190093225	35
SR.48:4B:P:4-53	chr4	190093225	35
SR.41:4B:M:54-5	chr4	190093226	42
SR.27:4B:P:6-55	chr4	190093227	46
SR.29:4B:M:55-6	chr4	190093227	46
SR.2:4B:P:7-56	chr4	190093228	45
SR.28:4B:P:7-56	chr4	190093228	45
SR.47:4B:M:56-7	chr4	190093228	50
SR.8:4B:P:9-58	chr4	190093230	52
SR.24:4B:M:58-9	chr4	190093230	56
SR.7:4B:P:10-59	chr4	190093231	60
SR.40:4B:M:60-11	chr4	190093232	60
SR.9:4B:P:12-61	chr4	190093233	60
SR.13:4B:M:61-12	chr4	190093233	60
SR.16:4B:M:61-12	chr4	190093233	60
SR.4:4B:P:13-62	chr4	190093234	60
SR.15:4B:M:62-13	chr4	190093234	60
SR.39:4B:M:62-13	chr4	190093234	60
SR.43:4B:M:62-13	chr4	190093234	60
SR.14:4B:P:18-67	chr4	190093239	60
SR.32:4B:P:18-67	chr4	190093239	60
SR.11:4B:M:67-18	chr4	190093239	60
SR.20:4B:M:67-18	chr4	190093239	60
SR.35:4B:P:19-68	chr4	190093240	60
SR.1:4B:M:68-19	chr4	190093240	60
SR.37:4B:M:68-19	chr4	190093240	60
SR.19:4B:P:20-69	chr4	190093241	60
SR.45:4B:M:69-20	chr4	190093241	60
SR.44:4B:M:71-22	chr4	190093243	60
SR.12:4B:M:72-23	chr4	190093244	60
SR.10:4B:M:74-25	chr4	190093246	59
SR.17:4B:P:26-75	chr4	190093247	60
SR.3:4B:M:76-27	chr4	190093248	57
SR.6:4B:P:30-79	chr4	190093251	45
SR.31:4B:M:61-12	chr4	190093233	60
SR.42:4B:M:63-14	chr4	190093235	60
SR.34:4B:P:15-64	chr4	190093236	60
SR.46:4B:P:15-64	chr4	190093236	60
SR.22:4B:M:64-15	chr4	190093236	60
SR.23:4B:M:66-17	chr4	190093238	60

## Sheet: Table S2d
Read Name	Chromosome	Position	MAPQ
SR.29:4A159_4A161_4A163_4A168_4A166H:M:50-1	chr4	193543366	60
SR.80:4A159_4A161_4A163_4A168_4A166H:M:50-1	chr4	193543366	60
SR.132:4A159_4A161_4A163_4A168_4A166H:M:50-1	chr4	193543366	60
SR.92:4A159_4A161_4A163_4A168_4A166H:P:2-51	chr4	193543367	60
SR.26:4A159_4A161_4A163_4A168_4A166H:P:3-52	chr4	193543368	60
SR.135:4A159_4A161_4A163_4A168_4A166H:P:4-53	chr4	193543369	60
SR.65:4A159_4A161_4A163_4A168_4A166H:M:53-4	chr4	193543369	60
SR.35:4A159_4A161_4A163_4A168_4A166H:M:54-5	chr4	193543370	60
SR.85:4A159_4A161_4A163_4A168_4A166H:M:54-5	chr4	193543370	60
SR.113:4A159_4A161_4A163_4A168_4A166H:M:54-5	chr4	193543370	60
SR.76:4A159_4A161_4A163_4A168_4A166H:P:6-55	chr4	193543371	60
SR.96:4A159_4A161_4A163_4A168_4A166H:P:8-57	chr4	193543373	60
SR.121:4A159_4A161_4A163_4A168_4A166H:M:57-8	chr4	193543373	60
SR.9:4A159_4A161_4A163_4A168_4A166H:P:9-58	chr4	193543374	60
SR.32:4A159_4A161_4A163_4A168_4A166H:P:9-58	chr4	193543374	60
SR.134:4A159_4A161_4A163_4A168_4A166H:P:9-58	chr4	193543374	60
SR.139:4A159_4A161_4A163_4A168_4A166H:P:9-58	chr4	193543374	60
SR.1:4A159_4A161_4A163_4A168_4A166H:M:58-9	chr4	193543374	60
SR.112:4A159_4A161_4A163_4A168_4A166H:M:63-14	chr4	193543379	49
SR.141:4A159_4A161_4A163_4A168_4A166H:P:15-64	chr4	193543380	53
SR.12:4A159_4A161_4A163_4A168_4A166H:P:16-65	chr4	193543381	52
SR.61:4A159_4A161_4A163_4A168_4A166H:P:16-65	chr4	193543381	53
SR.94:4A159_4A161_4A163_4A168_4A166H:P:16-65	chr4	193543381	52
SR.30:4A159_4A161_4A163_4A168_4A166H:M:66-17	chr4	193543382	45
SR.111:4A159_4A161_4A163_4A168_4A166H:M:67-18	chr4	193543383	46
SR.46:4A159_4A161_4A163_4A168_4A166H:P:19-68	chr4	193543384	42
SR.100:4A159_4A161_4A163_4A168_4A166H:P:19-68	chr4	193543384	42
SR.91:4A159_4A161_4A163_4A168_4A166H:P:20-69	chr4	193543385	39
SR.123:4A159_4A161_4A163_4A168_4A166H:M:69-20	chr4	193543385	39
SR.37:4A159_4A161_4A163_4A168_4A166H:M:71-22	chr4	193543387	35
SR.136:4A159_4A161_4A163_4A168_4A166H:M:71-22	chr4	193543387	35
SR.50:4A159_4A161_4A163_4A168_4A166H:M:72-23	chr4	193543388	35
SR.22:4A159_4A161_4A163_4A168_4A166H:P:25-74	chr4	193543390	31
SR.144:4A159_4A161_4A163_4A168_4A166H:P:26-75	chr4	193543391	28
SR.70:4A159_4A161_4A163_4A168_4A166H:M:75-26	chr4	193543391	21
SR.101:4A166_10A166:M:52-3	chr10	134726291	32
SR.7:4A166_10A166:M:54-5	chr10	134726293	39
SR.77:4A166_10A166:M:54-5	chr10	134726293	39
SR.97:4A166_10A166:M:54-5	chr10	134726293	39
SR.138:4A166_10A166:M:55-6	chr10	134726294	42
SR.128:4A166_10A166:P:7-56	chr10	134726295	42
SR.69:4A166_10A166:M:56-7	chr10	134726295	46
SR.18:4A166_10A166:M:57-8	chr10	134726296	49
SR.133:4A166_10A166:M:57-8	chr10	134726296	50
SR.98:4A166_10A166:M:58-9	chr10	134726297	52
SR.102:4A166_10A166:M:58-9	chr10	134726297	52
SR.120:4A166_10A166:M:60-11	chr10	134726299	59
SR.51:4A166_10A166:M:61-12	chr10	134726300	60
SR.137:4A166_10A166:M:61-12	chr10	134726300	60
SR.56:4C166H:P:14-63	chr10	134726302	10
SR.86:4A166_10A166:M:63-14	chr10	134726302	52
SR.131:4C166H:M:63-14	chr10	134726302	10
SR.33:4C166H:P:15-64	chr10	134726303	13
SR.140:4A166_10A166:P:15-64	chr10	134726303	52
SR.40:4A166_10A166:M:64-15	chr10	134726303	52
SR.75:4A166_10A166:M:64-15	chr10	134726303	53
SR.78:4A166_10A166:P:16-65	chr10	134726304	52
SR.124:4A166_10A166:P:16-65	chr10	134726304	52
SR.106:4C166H:P:17-66	chr10	134726305	17
SR.84:4C166H:P:20-69	chr10	134726308	31
SR.21:4A166_10A166:M:69-20	chr10	134726308	39
SR.48:4A166_10A166:M:70-21	chr10	134726309	35
SR.45:4C166H:P:22-71	chr10	134726310	35
SR.116:4C166H:P:22-71	chr10	134726310	35
SR.88:4A166_10A166:M:72-23	chr10	134726311	35
SR.103:4C166H:M:72-23	chr10	134726311	35
SR.8:4A166_10A166:P:24-73	chr10	134726312	35
SR.44:4A166_10A166:P:24-73	chr10	134726312	35
SR.83:4A166_10A166:P:24-73	chr10	134726312	35
SR.11:4C166H:M:73-24	chr10	134726312	35
SR.13:4C166H:M:73-24	chr10	134726312	35
SR.38:4A166_10A166:P:25-74	chr10	134726313	31
SR.53:4C166H:P:25-74	chr10	134726313	32
SR.42:4C166H:M:74-25	chr10	134726313	28
SR.87:4C166H:M:74-25	chr10	134726313	32
SR.23:4A166_10A166:M:75-26	chr10	134726314	28
SR.39:4C166H:P:27-76	chr10	134726315	22
SR.47:4C166H:P:27-76	chr10	134726315	22
SR.68:4A166_10A166:P:27-76	chr10	134726315	21
SR.127:4C166H:M:76-27	chr10	134726315	22
SR.19:4C166H:P:28-77	chr10	134726316	18
SR.20:4A166_10A166:P:28-77	chr10	134726316	18
SR.28:4C166H:P:28-77	chr10	134726316	18
SR.31:4C166H:P:28-77	chr10	134726316	18
SR.72:4C166H:P:28-77	chr10	134726316	18
SR.16:4C166H:M:77-28	chr10	134726316	14
SR.17:4A166_10A166:M:77-28	chr10	134726316	18
SR.63:4C166H:M:77-28	chr10	134726316	18
SR.81:4A166_10A166:M:78-29	chr10	134726317	15
SR.119:4C166H:M:78-29	chr10	134726317	15
SR.4:4C166H:P:30-79	chr10	134726318	14
SR.2:4A166_10A166:M:79-30	chr10	134726318	14
SR.99:4A166_10A166:M:79-30	chr10	134726318	15
SR.130:4C166H:P:31-80	chr10	134726319	14
SR.5:4A166_10A166:M:80-31	chr10	134726319	15
SR.110:4A159_4A161_4A163_4A168_4A166H:P:27-76	chr4	193543392	21
SR.125:4A166_10A166:P:3-52	chr10	134726291	32
SR.143:4A166_10A166:P:10-59	chr10	134726298	57
SR.36:4A166_10A166:P:11-60	chr10	134726299	56
SR.59:4A166_10A166:P:11-60	chr10	134726299	60
SR.122:4A166_10A166:P:11-60	chr10	134726299	56
SR.49:4A166_10A166:M:60-11	chr10	134726299	60
SR.71:4C166H:M:77-28	chr10	134726316	18
SR.114:4C166H:M:77-28	chr10	134726316	14
SR.95:4C166H:P:29-78	chr10	134726317	15
SR.3:4A166_10A166:M:78-29	chr10	134726317	15
SR.24:4A166_10A166:P:31-80	chr10	134726319	14
SR.55:4C166H:P:31-80	chr10	134726319	15
SR.67:4A166_10A166:P:31-80	chr10	134726319	15
SR.104:4A166_10A166:M:80-31	chr10	134726319	11

## Sheet: Table S2e
>DUX4C_alpha
ccgtcctgcccccaccccgccccaaccccgctccaacctgctcctccagcagagcccggtgttcttcctggctgaggagt
>DUX4C_beta
ccatcctgcccccaccccgccccaaccccgctccaacctgctcctccagcagagcccggtgttcttcctggctgaggagt

## Sheet: Table S2f
Read Name	Chromosome	Position	MAPQ
SR.10:DUX4C_alpha:P:1-50	chr4	190021369	60
SR.46:DUX4C_alpha:P:1-50	chr4	190021369	60
SR.29:DUX4C_alpha:M:51-2	chr4	190021370	60
SR.45:DUX4C_alpha:M:51-2	chr4	190021370	60
SR.39:DUX4C_alpha:P:4-53	chr4	190021372	60
SR.12:DUX4C_alpha:P:5-54	chr4	190021373	60
SR.32:DUX4C_alpha:M:54-5	chr4	190021373	35
SR.27:DUX4C_alpha:P:6-55	chr4	190021374	60
SR.34:DUX4C_alpha:M:55-6	chr4	190021374	35
SR.11:DUX4C_alpha:P:8-57	chr4	190021376	35
SR.21:DUX4C_alpha:P:8-57	chr4	190021376	35
SR.40:DUX4C_alpha:P:8-57	chr4	190021376	60
SR.15:DUX4C_alpha:M:57-8	chr4	190021376	35
SR.33:DUX4C_alpha:M:58-9	chr4	190021377	39
SR.3:DUX4C_alpha:P:10-59	chr4	190021378	42
SR.18:DUX4C_alpha:M:59-10	chr4	190021378	42
SR.9:DUX4C_alpha:P:11-60	chr4	190021379	46
SR.30:DUX4C_alpha:M:60-11	chr4	190021379	42
SR.47:DUX4C_alpha:M:60-11	chr4	190021379	46
SR.6:DUX4C_alpha:M:62-13	chr4	190021381	42
SR.13:DUX4C_alpha:P:14-63	chr4	190021382	46
SR.1:DUX4C_alpha:P:15-64	chr4	190021383	46
SR.7:DUX4C_alpha:M:65-16	chr4	190021384	46
SR.41:DUX4C_alpha:M:65-16	chr4	190021384	46
SR.48:DUX4C_alpha:M:65-16	chr4	190021384	45
SR.36:DUX4C_alpha:M:66-17	chr4	190021385	49
SR.42:DUX4C_alpha:M:66-17	chr4	190021385	49
SR.25:DUX4C_alpha:P:18-67	chr4	190021386	53
SR.2:DUX4C_alpha:M:67-18	chr4	190021386	49
SR.26:DUX4C_alpha:M:67-18	chr4	190021386	49
SR.35:DUX4C_alpha:M:67-18	chr4	190021386	53
SR.20:DUX4C_alpha:P:19-68	chr4	190021387	52
SR.22:DUX4C_alpha:P:19-68	chr4	190021387	52
SR.31:DUX4C_alpha:M:68-19	chr4	190021387	53
SR.38:DUX4C_alpha:M:69-20	chr4	190021388	52
SR.4:DUX4C_alpha:P:21-70	chr4	190021389	52
SR.5:DUX4C_alpha:M:70-21	chr4	190021389	53
SR.19:DUX4C_alpha:M:71-22	chr4	190021390	57
SR.14:DUX4C_alpha:M:72-23	chr4	190021391	52
SR.37:DUX4C_alpha:P:24-73	chr4	190021392	57
SR.44:DUX4C_alpha:P:24-73	chr4	190021392	52
SR.24:DUX4C_alpha:M:73-24	chr4	190021392	52
SR.17:DUX4C_alpha:P:26-75	chr4	190021394	50
SR.16:DUX4C_alpha:M:75-26	chr4	190021394	45
SR.43:DUX4C_alpha:P:27-76	chr4	190021395	46
SR.8:DUX4C_alpha:P:30-79	chr4	190021398	35
SR.28:DUX4C_alpha:M:79-30	chr4	190021398	31
SR.23:DUX4C_alpha:P:31-80	chr4	190021399	32

## Sheet: Table S2g
Read Name	Chromosome	Position	MAPQ
SR.10:DUX4C_alpha:P:1-50	chr4	190021369	60
SR.46:DUX4C_alpha:P:1-50	chr4	190021369	60
SR.29:DUX4C_alpha:M:51-2	chr4	190021370	60
SR.45:DUX4C_alpha:M:51-2	chr4	190021370	60
SR.39:DUX4C_alpha:P:4-53	chr4	190021372	60
SR.12:DUX4C_alpha:P:5-54	chr4	190021373	60
SR.32:DUX4C_alpha:M:54-5	chr4	190021373	35
SR.27:DUX4C_alpha:P:6-55	chr4	190021374	60
SR.34:DUX4C_alpha:M:55-6	chr4	190021374	35
SR.11:DUX4C_alpha:P:8-57	chr4	190021376	35
SR.21:DUX4C_alpha:P:8-57	chr4	190021376	35
SR.40:DUX4C_alpha:P:8-57	chr4	190021376	60
SR.15:DUX4C_alpha:M:57-8	chr4	190021376	35
SR.33:DUX4C_alpha:M:58-9	chr4	190021377	39
SR.3:DUX4C_alpha:P:10-59	chr4	190021378	42
SR.18:DUX4C_alpha:M:59-10	chr4	190021378	42
SR.9:DUX4C_alpha:P:11-60	chr4	190021379	46
SR.30:DUX4C_alpha:M:60-11	chr4	190021379	42
SR.47:DUX4C_alpha:M:60-11	chr4	190021379	46
SR.6:DUX4C_alpha:M:62-13	chr4	190021381	42
SR.13:DUX4C_alpha:P:14-63	chr4	190021382	46
SR.1:DUX4C_alpha:P:15-64	chr4	190021383	46
SR.7:DUX4C_alpha:M:65-16	chr4	190021384	46
SR.41:DUX4C_alpha:M:65-16	chr4	190021384	46
SR.48:DUX4C_alpha:M:65-16	chr4	190021384	45
SR.36:DUX4C_alpha:M:66-17	chr4	190021385	49
SR.42:DUX4C_alpha:M:66-17	chr4	190021385	49
SR.25:DUX4C_alpha:P:18-67	chr4	190021386	53
SR.2:DUX4C_alpha:M:67-18	chr4	190021386	49
SR.26:DUX4C_alpha:M:67-18	chr4	190021386	49
SR.35:DUX4C_alpha:M:67-18	chr4	190021386	53
SR.20:DUX4C_alpha:P:19-68	chr4	190021387	52
SR.22:DUX4C_alpha:P:19-68	chr4	190021387	52
SR.31:DUX4C_alpha:M:68-19	chr4	190021387	53
SR.38:DUX4C_alpha:M:69-20	chr4	190021388	52
SR.4:DUX4C_alpha:P:21-70	chr4	190021389	52
SR.5:DUX4C_alpha:M:70-21	chr4	190021389	53
SR.19:DUX4C_alpha:M:71-22	chr4	190021390	57
SR.14:DUX4C_alpha:M:72-23	chr4	190021391	52
SR.37:DUX4C_alpha:P:24-73	chr4	190021392	57
SR.44:DUX4C_alpha:P:24-73	chr4	190021392	52
SR.24:DUX4C_alpha:M:73-24	chr4	190021392	52
SR.17:DUX4C_alpha:P:26-75	chr4	190021394	50
SR.16:DUX4C_alpha:M:75-26	chr4	190021394	45
SR.43:DUX4C_alpha:P:27-76	chr4	190021395	46
SR.8:DUX4C_alpha:P:30-79	chr4	190021398	35
SR.28:DUX4C_alpha:M:79-30	chr4	190021398	31
SR.23:DUX4C_alpha:P:31-80	chr4	190021399	32

## Sheet: Table S2h
Read Name	Chromosome	Position	MAPQ
SR.10:DUX4C_alpha:P:1-50	chr4	193389587	11
SR.46:DUX4C_alpha:P:1-50	chr4	193389587	14
SR.29:DUX4C_alpha:M:51-2	chr4	193389588	22
SR.45:DUX4C_alpha:M:51-2	chr4	193389588	22
SR.39:DUX4C_alpha:P:4-53	chr4	193389590	32
SR.12:DUX4C_alpha:P:5-54	chr4	193389591	31
SR.32:DUX4C_alpha:M:54-5	chr4	193389591	35
SR.27:DUX4C_alpha:P:6-55	chr4	193389592	35
SR.34:DUX4C_alpha:M:55-6	chr4	193389592	35
SR.11:DUX4C_alpha:P:8-57	chr4	193389594	35
SR.21:DUX4C_alpha:P:8-57	chr4	193389594	35
SR.40:DUX4C_alpha:P:8-57	chr4	193389594	35
SR.15:DUX4C_alpha:M:57-8	chr4	193389594	35
SR.33:DUX4C_alpha:M:58-9	chr4	193389595	39
SR.3:DUX4C_alpha:P:10-59	chr4	193389596	42
SR.18:DUX4C_alpha:M:59-10	chr4	193389596	42
SR.9:DUX4C_alpha:P:11-60	chr4	193389597	46
SR.30:DUX4C_alpha:M:60-11	chr4	193389597	45
SR.47:DUX4C_alpha:M:60-11	chr4	193389597	46
SR.6:DUX4C_alpha:M:62-13	chr4	193389599	52
SR.13:DUX4C_alpha:P:14-63	chr4	193389600	46
SR.1:DUX4C_alpha:P:15-64	chr4	193389601	46
SR.7:DUX4C_alpha:M:65-16	chr4	193389602	50
SR.41:DUX4C_alpha:M:65-16	chr4	193389602	50
SR.48:DUX4C_alpha:M:65-16	chr4	193389602	45
SR.36:DUX4C_alpha:M:66-17	chr4	193389603	42
SR.42:DUX4C_alpha:M:66-17	chr4	193389603	42
SR.25:DUX4C_alpha:P:18-67	chr4	193389604	42
SR.2:DUX4C_alpha:M:67-18	chr4	193389604	38
SR.26:DUX4C_alpha:M:67-18	chr4	193389604	38
SR.35:DUX4C_alpha:M:67-18	chr4	193389604	42
SR.20:DUX4C_alpha:P:19-68	chr4	193389605	38
SR.22:DUX4C_alpha:P:19-68	chr4	193389605	38
SR.31:DUX4C_alpha:M:68-19	chr4	193389605	39
SR.38:DUX4C_alpha:M:69-20	chr4	193389606	35
SR.4:DUX4C_alpha:P:21-70	chr4	193389607	35
SR.5:DUX4C_alpha:M:70-21	chr4	193389607	35
SR.19:DUX4C_alpha:M:71-22	chr4	193389608	35
SR.14:DUX4C_alpha:M:72-23	chr4	193389609	31
SR.37:DUX4C_alpha:P:24-73	chr4	193389610	32
SR.44:DUX4C_alpha:P:24-73	chr4	193389610	31
SR.24:DUX4C_alpha:M:73-24	chr4	193389610	28
SR.17:DUX4C_alpha:P:26-75	chr4	193389612	22
SR.16:DUX4C_alpha:M:75-26	chr4	193389612	18
SR.43:DUX4C_alpha:P:27-76	chr4	193389613	18

## Sheet: Table S2i
Read Name	Chromosome	Position	MAPQ
SR.10:DUX4C_alpha:P:1-50	chr4	193389587	11
SR.46:DUX4C_alpha:P:1-50	chr4	193389587	14
SR.29:DUX4C_alpha:M:51-2	chr4	193389588	22
SR.45:DUX4C_alpha:M:51-2	chr4	193389588	22
SR.39:DUX4C_alpha:P:4-53	chr4	193389590	32
SR.12:DUX4C_alpha:P:5-54	chr4	193389591	31
SR.32:DUX4C_alpha:M:54-5	chr4	193389591	35
SR.27:DUX4C_alpha:P:6-55	chr4	193389592	35
SR.34:DUX4C_alpha:M:55-6	chr4	193389592	35
SR.11:DUX4C_alpha:P:8-57	chr4	193389594	35
SR.21:DUX4C_alpha:P:8-57	chr4	193389594	35
SR.40:DUX4C_alpha:P:8-57	chr4	193389594	35
SR.15:DUX4C_alpha:M:57-8	chr4	193389594	35
SR.33:DUX4C_alpha:M:58-9	chr4	193389595	39
SR.3:DUX4C_alpha:P:10-59	chr4	193389596	42
SR.18:DUX4C_alpha:M:59-10	chr4	193389596	42
SR.9:DUX4C_alpha:P:11-60	chr4	193389597	46
SR.30:DUX4C_alpha:M:60-11	chr4	193389597	45
SR.47:DUX4C_alpha:M:60-11	chr4	193389597	46
SR.6:DUX4C_alpha:M:62-13	chr4	193389599	52
SR.13:DUX4C_alpha:P:14-63	chr4	193389600	46
SR.1:DUX4C_alpha:P:15-64	chr4	193389601	46
SR.7:DUX4C_alpha:M:65-16	chr4	193389602	50
SR.41:DUX4C_alpha:M:65-16	chr4	193389602	50
SR.48:DUX4C_alpha:M:65-16	chr4	193389602	45
SR.36:DUX4C_alpha:M:66-17	chr4	193389603	42
SR.42:DUX4C_alpha:M:66-17	chr4	193389603	42
SR.25:DUX4C_alpha:P:18-67	chr4	193389604	42
SR.2:DUX4C_alpha:M:67-18	chr4	193389604	38
SR.26:DUX4C_alpha:M:67-18	chr4	193389604	38
SR.35:DUX4C_alpha:M:67-18	chr4	193389604	42
SR.20:DUX4C_alpha:P:19-68	chr4	193389605	38
SR.22:DUX4C_alpha:P:19-68	chr4	193389605	38
SR.31:DUX4C_alpha:M:68-19	chr4	193389605	39
SR.38:DUX4C_alpha:M:69-20	chr4	193389606	35
SR.4:DUX4C_alpha:P:21-70	chr4	193389607	35
SR.5:DUX4C_alpha:M:70-21	chr4	193389607	35
SR.19:DUX4C_alpha:M:71-22	chr4	193389608	35
SR.14:DUX4C_alpha:M:72-23	chr4	193389609	31
SR.37:DUX4C_alpha:P:24-73	chr4	193389610	32
SR.44:DUX4C_alpha:P:24-73	chr4	193389610	31
SR.24:DUX4C_alpha:M:73-24	chr4	193389610	28
SR.17:DUX4C_alpha:P:26-75	chr4	193389612	22
SR.16:DUX4C_alpha:M:75-26	chr4	193389612	18
SR.43:DUX4C_alpha:P:27-76	chr4	193389613	18
