# Supplementary material for: A new integrated genetic and transcriptomic approach for investigating DUX4 and DUX4C
Source: J Hum Genet. 2026 Jan 16;71(6):373–81. doi: 10.1038/s10038-025-01450-x (PMC13199055; doi:10.1038/s10038-025-01450-x)
Supplement: Supplementary file 4 — Table S4 [file 10038_2025_1450_MOESM4_ESM.xlsx]

## Sheet: legend
Table S4a. Predicted MoRFs and factor properties of the DUX4C-CDS sequence using MoRFchibi
Table S4b. Predicted ELMs in the DUX4C-CDS coding sequence using the ELM resource

## Sheet: Table S4a
# Input: DUX4C-CDS
# MCW: an overall MoRF prediction propensity score.
# MCL: MoRF prediction propensity score, mainly target longer MoRFs.
# MC: MoRF prediction solely based on the local physiochemical properties of the amino acid sequence.
# MDC: MoRF prediction based on the protein disorder prediction (IDP) and conservation information (ICS).
# IDP: IDP provides long trends protein disordered prediction.
# ICS: ICS provides a general conservation propensity score assembled.
Residue Position	residue	MCW	MCL	MC	MDC	IDP	ICS
1	M	0.597548	0.572768	0.46303	0.632605	0.60857	0.656767
2	A	0.613603	0.589976	0.478657	0.63365	0.61047	0.54226
3	L	0.624352	0.602642	0.4883	0.635265	0.613795	0.513285
4	P	0.608124	0.583258	0.474335	0.63232	0.608	0.53086
5	T	0.595425	0.581569	0.467827	0.62605	0.61256	0.52725
6	P	0.589866	0.583541	0.470345	0.61826	0.612085	0.546915
7	S	0.620161	0.607239	0.492005	0.627665	0.61484	0.520315
8	D	0.626616	0.621052	0.50768	0.6194	0.613795	0.530813
9	S	0.641829	0.636821	0.523355	0.620065	0.614935	0.46664
10	T	0.640986	0.658022	0.545965	0.59755	0.61541	0.44878
11	L	0.655518	0.673175	0.562685	0.5966	0.615505	0.49191
12	P	0.647302	0.667424	0.55746	0.59299	0.614365	0.517275
13	A	0.657201	0.675275	0.56316	0.59793	0.61731	0.43643
14	E	0.681329	0.681851	0.57361	0.613795	0.614365	0.507442
15	A	0.683674	0.685324	0.573705	0.616265	0.61807	0.46132
16	R	0.688249	0.694156	0.58406	0.61123	0.617785	0.5244
17	G	0.686729	0.687591	0.579025	0.61446	0.61541	0.491055
18	R	0.706652	0.707483	0.60173	0.614555	0.615505	0.478848
19	G	0.70582	0.706236	0.60173	0.613605	0.61408	0.453625
20	R	0.722701	0.717042	0.6175	0.6175	0.61085	0.52592
21	R	0.704183	0.717462	0.61959	0.59375	0.609235	0.55328
22	R	0.712228	0.726037	0.62909	0.59337	0.609757	0.434435
23	R	0.714081	0.73493	0.641725	0.58235	0.607525	0.538175
24	L	0.726547	0.747951	0.65512	0.58311	0.60971	0.4275
25	V	0.706925	0.75722	0.6669	0.54644	0.609045	0.46056
26	W	0.71385	0.763179	0.67526	0.545395	0.60781	0.41211
27	T	0.6863	0.73593	0.64144	0.550145	0.609045	0.504925
28	P	0.652038	0.704551	0.60629	0.54891	0.60762	0.416195
29	S	0.612548	0.667542	0.56639	0.54758	0.605862	0.43776
30	Q	0.596385	0.640715	0.537605	0.559645	0.60534	0.576745
31	S	0.542601	0.641669	0.53903	0.503595	0.60496	0.33535
32	E	0.558682	0.63788	0.53751	0.52136	0.60249	0.433675
33	A	0.551175	0.638726	0.539505	0.511765	0.601445	0.39273
34	L	0.593669	0.639191	0.54207	0.552425	0.59945	0.559265
35	R	0.542611	0.634485	0.54055	0.502075	0.59603	0.361285
36	A	0.563047	0.63996	0.546915	0.516325	0.595555	0.43111
37	C	0.554547	0.639877	0.55024	0.504355	0.59223	0.385795
38	F	0.595877	0.63855	0.548815	0.54796	0.59223	0.565345
39	E	0.582158	0.638	0.545395	0.53732	0.594985	0.42788
40	R	0.607638	0.630617	0.541405	0.567435	0.591185	0.399665
41	N	0.610119	0.619663	0.53105	0.580165	0.58995	0.492195
42	P	0.59794	0.611641	0.52573	0.572945	0.58691	0.461415
43	Y	0.617637	0.609442	0.5244	0.59432	0.58596	0.50863
44	P	0.589624	0.581236	0.49514	0.59432	0.58596	0.517465
45	G	0.581335	0.577896	0.49191	0.58919	0.58577	0.46056
46	I	0.617296	0.601849	0.518225	0.599925	0.58425	0.51452
47	A	0.613807	0.598681	0.51395	0.600495	0.5852	0.396815
48	T	0.587079	0.595754	0.51091	0.57646	0.5852	0.478705
49	R	0.602506	0.605959	0.523878	0.579405	0.58292	0.55727
50	E	0.605886	0.608396	0.52915	0.577695	0.58026	0.534755
51	R	0.609588	0.611717	0.53447	0.57627	0.578455	0.447355
52	L	0.601159	0.615997	0.543115	0.559075	0.57437	0.55822
53	A	0.603164	0.61859	0.548435	0.555845	0.571805	0.545965
54	Q	0.607107	0.623653	0.553565	0.5548	0.571995	0.383135
55	A	0.620987	0.627255	0.557745	0.56506	0.571615	0.37278
56	I	0.626149	0.63543	0.566295	0.561925	0.57171	0.481745
57	G	0.609417	0.618952	0.548815	0.561925	0.571805	0.48906
58	I	0.620527	0.629864	0.5605	0.56183	0.571615	0.45163
59	P	0.640351	0.627973	0.55879	0.584345	0.57133	0.47747
60	E	0.650771	0.631566	0.56373	0.59052	0.57019	0.55214
61	P	0.670804	0.651688	0.586815	0.589285	0.56848	0.37791
62	R	0.715511	0.690706	0.62833	0.598025	0.569145	0.54891
63	V	0.729035	0.695454	0.634695	0.60762	0.56791	0.52174
64	Q	0.740909	0.699136	0.639445	0.617215	0.56715	0.557555
65	I	0.751531	0.710766	0.652365	0.61712	0.567008	0.500175
66	W	0.752684	0.712571	0.65322	0.61769	0.568242	0.611895
67	F	0.74232	0.70115	0.640585	0.617785	0.56829	0.58083
68	Q	0.729685	0.687507	0.62529	0.617975	0.56867	0.533235
69	N	0.6764	0.673252	0.6099	0.57209	0.568575	0.58691
70	E	0.659387	0.656599	0.59375	0.56981	0.56677	0.42085
71	R	0.629382	0.641529	0.577885	0.55366	0.56658	0.57247
72	S	0.588659	0.624429	0.56107	0.5282	0.565345	0.448875
73	R	0.572568	0.60852	0.54549	0.52744	0.5643	0.52915
74	Q	0.552648	0.594313	0.53124	0.52155	0.563825	0.4142
75	L	0.5911	0.631477	0.57038	0.521265	0.563445	0.42294
76	R	0.572707	0.613527	0.552045	0.52098	0.56297	0.256405
77	Q	0.547301	0.598867	0.53675	0.510625	0.563033	0.489345
78	H	0.501208	0.590395	0.52763	0.473575	0.563398	0.267045
79	R	0.48998	0.577392	0.514805	0.47519	0.562875	0.30229
80	R	0.487033	0.574876	0.51281	0.47424	0.562305	0.29127
81	E	0.464711	0.553622	0.491103	0.473575	0.5624	0.27873
82	S	0.47498	0.563494	0.50198	0.473005	0.561545	0.27341
83	R	0.486273	0.573376	0.512145	0.474145	0.56145	0.29659
84	P	0.495684	0.583483	0.52288	0.472815	0.56107	0.274645
85	W	0.506071	0.592528	0.53257	0.47348	0.56069	0.29146
86	P	0.499303	0.586652	0.52668	0.472625	0.560532	0.275405
87	G	0.500828	0.588923	0.52972	0.471105	0.559835	0.24491
88	R	0.499494	0.585931	0.526965	0.47253	0.559518	0.28253
89	R	0.499493	0.586335	0.527155	0.47234	0.55974	0.276925
90	G	0.478959	0.566553	0.50673	0.472245	0.55993	0.274075
91	P	0.478486	0.564909	0.50578	0.47272	0.559218	0.290225
92	P	0.506552	0.593586	0.535515	0.47101	0.558853	0.25118
93	E	0.548827	0.632229	0.57589	0.47253	0.558695	0.29032
94	G	0.554924	0.634942	0.57893	0.47557	0.558505	0.330885
95	R	0.548467	0.636306	0.581115	0.46683	0.557745	0.219165
96	R	0.596904	0.644336	0.58995	0.507205	0.557365	0.46322
97	K	0.609671	0.656287	0.603155	0.506825	0.556795	0.227145
98	R	0.625633	0.667717	0.616075	0.51015	0.556003	0.50255
99	T	0.660342	0.677652	0.62738	0.535895	0.555275	0.505115
100	A	0.639716	0.683999	0.635075	0.50502	0.554325	0.378765
101	V	0.613915	0.659595	0.609235	0.504925	0.554135	0.34542
102	T	0.581822	0.628111	0.57665	0.505305	0.553565	0.461225
103	G	0.593284	0.639	0.58843	0.50502	0.553185	0.293645
104	S	0.602592	0.647391	0.598595	0.504165	0.551808	0.4351
105	Q	0.616938	0.656109	0.608475	0.508915	0.551095	0.5092
106	T	0.596135	0.661626	0.615125	0.48013	0.55024	0.390925
107	A	0.603022	0.66982	0.62529	0.47652	0.548672	0.374205
108	L	0.622951	0.683617	0.6403	0.481365	0.548293	0.40356
109	L	0.641497	0.679681	0.63669	0.50521	0.547675	0.50388
110	L	0.640749	0.672344	0.629755	0.51186	0.546773	0.285285
111	R	0.652361	0.661375	0.61826	0.53675	0.546678	0.22648
112	A	0.652664	0.650487	0.606765	0.5491	0.546725	0.524115
113	F	0.628372	0.638546	0.593845	0.536275	0.547153	0.583775
114	E	0.621163	0.621434	0.57532	0.54758	0.547865	0.476615
115	K	0.626602	0.608731	0.56164	0.567055	0.548388	0.483455
116	D	0.613552	0.595508	0.548245	0.56677	0.54815	0.43548
117	R	0.602092	0.589434	0.541975	0.561165	0.548182	0.450917
118	F	0.602044	0.583463	0.53732	0.565725	0.546725	0.459325
119	P	0.543779	0.546472	0.498275	0.54549	0.548182	0.576365
120	G	0.544442	0.547198	0.49856	0.54587	0.548625	0.45923
121	I	0.551091	0.547622	0.49894	0.55214	0.548672	0.530385
122	A	0.551777	0.546229	0.497135	0.55461	0.549068	0.394345
123	A	0.554376	0.551814	0.50255	0.551855	0.54929	0.372495
124	R	0.567237	0.562704	0.512335	0.555085	0.550525	0.58596
125	E	0.563957	0.559607	0.50996	0.554135	0.549765	0.537035
126	E	0.563869	0.559659	0.50939	0.55461	0.550382	0.47557
127	L	0.586006	0.581759	0.53238	0.55423	0.549908	0.53124
128	A	0.582004	0.580602	0.530575	0.55195	0.550525	0.512145
129	R	0.577435	0.579447	0.52839	0.54948	0.551522	0.394535
130	E	0.582465	0.581811	0.531525	0.551475	0.55081	0.387505
131	T	0.588297	0.58932	0.53884	0.550145	0.55119	0.51927
132	G	0.597634	0.596202	0.54644	0.55214	0.550667	0.465975
133	L	0.617279	0.615826	0.567055	0.551855	0.550335	0.53105
134	P	0.650441	0.617109	0.568575	0.58539	0.550145	0.490295
135	E	0.662803	0.630149	0.581495	0.585865	0.55081	0.564775
136	S	0.696582	0.655963	0.609235	0.595555	0.550145	0.433105
137	R	0.725083	0.68656	0.64163	0.59565	0.55024	0.5586
138	I	0.738527	0.691227	0.647615	0.605815	0.549163	0.542735
139	Q	0.750652	0.69451	0.65075	0.61769	0.549575	0.567625
140	I	0.743508	0.696691	0.653695	0.605625	0.54891	0.49191
141	W	0.753146	0.697331	0.6536	0.61788	0.549765	0.627475
142	F	0.73787	0.690639	0.646475	0.606195	0.549717	0.610375
143	Q	0.727436	0.679337	0.633745	0.60667	0.55043	0.537225
144	N	0.725838	0.666741	0.62054	0.618165	0.55024	0.57969
145	R	0.706043	0.655793	0.60933	0.60629	0.54986	0.519175
146	R	0.688884	0.647587	0.600875	0.59527	0.54967	0.57779
147	A	0.678077	0.645946	0.59869	0.58539	0.550145	0.518605
148	R	0.664062	0.64032	0.59223	0.57646	0.550715	0.537605
149	H	0.67323	0.641246	0.592135	0.586625	0.551808	0.4769
150	P	0.609129	0.60858	0.5586	0.551855	0.551285	0.480985
151	G	0.585701	0.587843	0.53656	0.549765	0.55195	0.414675
152	Q	0.571096	0.57404	0.52269	0.54872	0.551697	0.54112
153	G	0.548626	0.562532	0.510625	0.53808	0.552045	0.413915
154	G	0.543087	0.554716	0.501885	0.541215	0.552853	0.464645
155	R	0.545247	0.556482	0.50521	0.540075	0.551332	0.533805
156	A	0.503391	0.544976	0.49248	0.51091	0.552425	0.38133
157	P	0.494643	0.530215	0.47899	0.51566	0.551095	0.54359
158	A	0.487513	0.529085	0.4769	0.510625	0.552045	0.39653
159	Q	0.487988	0.529608	0.477185	0.510815	0.552282	0.42085
160	A	0.444751	0.529407	0.476615	0.46797	0.552647	0.24301
161	G	0.431822	0.510563	0.457377	0.474145	0.55309	0.341335
162	G	0.429711	0.508281	0.45543	0.473955	0.552773	0.340765
163	L	0.442486	0.508362	0.455288	0.487065	0.552995	0.419045
164	C	0.404055	0.475792	0.42427	0.47918	0.551903	0.38057
165	S	0.412559	0.477975	0.42655	0.48564	0.55176	0.41534
166	A	0.418428	0.481166	0.429115	0.48906	0.55233	0.431015
167	A	0.416673	0.48155	0.42921	0.48716	0.552615	0.420755
168	P	0.380508	0.471469	0.4199	0.45904	0.552045	0.20349
169	G	0.370578	0.446287	0.3933	0.47595	0.55423	0.35169
170	G	0.375621	0.445357	0.39254	0.482125	0.554087	0.39064
171	G	0.381695	0.453279	0.399808	0.480985	0.554491	0.38304
172	H	0.401833	0.48797	0.43377	0.46721	0.554373	0.2299
173	P	0.455753	0.494841	0.442415	0.513475	0.552488	0.525825
174	A	0.436336	0.515526	0.463172	0.47291	0.552235	0.333545
175	P	0.471202	0.52879	0.47785	0.493335	0.55081	0.45904
176	S	0.498307	0.562583	0.510293	0.488015	0.552425	0.425505
177	W	0.506539	0.57726	0.526585	0.47994	0.551095	0.386555
178	V	0.522914	0.588677	0.537225	0.48564	0.55214	0.414105
179	A	0.521348	0.599052	0.546155	0.475095	0.553882	0.34656
180	F	0.546566	0.603342	0.55138	0.49514	0.55309	0.46075
181	A	0.524339	0.604996	0.552425	0.47177	0.553755	0.312645
182	H	0.544001	0.602655	0.54929	0.494665	0.554467	0.453435
183	T	0.528824	0.596491	0.54283	0.485925	0.554563	0.408595
184	G	0.524519	0.589617	0.53561	0.48887	0.554705	0.42275
185	A	0.512827	0.587314	0.532095	0.4807	0.555845	0.37639
186	W	0.517847	0.581335	0.526585	0.491245	0.555228	0.43301
187	G	0.492085	0.555027	0.4997	0.492385	0.555323	0.43814
188	T	0.475853	0.544745	0.491815	0.484025	0.552853	0.40432
189	G	0.460036	0.536572	0.48412	0.475855	0.55233	0.35758
190	L	0.471016	0.53279	0.479845	0.49115	0.552805	0.43966
191	P	0.494351	0.523282	0.472245	0.52212	0.550905	0.589665
192	A	0.485209	0.519069	0.466925	0.51832	0.552013	0.36898
193	P	0.502074	0.510411	0.45942	0.54264	0.550905	0.58425
194	H	0.498342	0.506873	0.455335	0.54302	0.551475	0.49324
195	V	0.469361	0.502369	0.450585	0.51889	0.55176	0.373445
196	P	0.4825	0.491168	0.439945	0.542735	0.551332	0.6042
197	C	0.456271	0.490492	0.438805	0.517655	0.551808	0.247
198	A	0.46062	0.495066	0.442748	0.518035	0.552377	0.365275
199	P	0.452556	0.485661	0.433342	0.51946	0.55252	0.56088
200	G	0.448452	0.494793	0.442178	0.50635	0.552678	0.438045
201	A	0.475532	0.522546	0.46816	0.507395	0.55423	0.28842
202	L	0.485046	0.531752	0.478325	0.50673	0.55328	0.450205
203	P	0.493983	0.540694	0.487255	0.50673	0.553328	0.480225
204	Q	0.507381	0.563525	0.51053	0.49685	0.553137	0.422655
205	G	0.550957	0.572353	0.5187	0.53238	0.553945	0.449635
206	A	0.551208	0.60619	0.554135	0.49704	0.55328	0.423225
207	F	0.571256	0.624743	0.572945	0.498275	0.553755	0.47044
208	V	0.57814	0.634435	0.58121	0.49685	0.555655	0.45106
209	S	0.580261	0.635965	0.58425	0.4959	0.554198	0.446025
210	Q	0.586155	0.641505	0.58976	0.49628	0.554515	0.461795
211	A	0.594553	0.649403	0.5985	0.4959	0.554087	0.37905
212	A	0.600632	0.655533	0.604105	0.496375	0.55499	0.409925
213	R	0.592307	0.658199	0.606195	0.485545	0.55575	0.403275
214	A	0.59095	0.659338	0.60667	0.483645	0.55651	0.3914
215	A	0.576417	0.658058	0.60439	0.471105	0.55746	0.269895
216	P	0.59538	0.654051	0.600875	0.494285	0.5567	0.443365
217	A	0.614855	0.655355	0.60192	0.51357	0.557048	0.336585
218	L	0.641234	0.65481	0.599925	0.54378	0.558505	0.48393
219	Q	0.642098	0.644484	0.588335	0.556605	0.55917	0.458945
220	P	0.636137	0.638629	0.58178	0.55689	0.55955	0.597645
221	S	0.634132	0.637168	0.57836	0.55822	0.56145	0.499795
222	Q	0.646128	0.648913	0.59147	0.557745	0.560753	0.509675
223	A	0.642589	0.655399	0.59812	0.547105	0.560999	0.442795
224	A	0.608739	0.655808	0.59793	0.51129	0.56164	0.39653
225	P	0.601876	0.649466	0.59128	0.511005	0.561545	0.473955
226	A	0.60808	0.655401	0.597265	0.51129	0.561877	0.44593
227	E	0.613928	0.66666	0.60952	0.50464	0.56164	0.39938
228	G	0.641553	0.66324	0.6042	0.539695	0.56335	0.497515
229	I	0.613406	0.668941	0.6099	0.50369	0.563778	0.382945
230	S	0.606197	0.662418	0.602395	0.503975	0.5643	0.454195
231	Q	0.638302	0.660182	0.59926	0.54131	0.56506	0.45258
232	P	0.598456	0.656451	0.59527	0.50331	0.56506	0.42465
233	A	0.609635	0.666915	0.60648	0.50331	0.56506	0.37373
234	P	0.615101	0.665947	0.605625	0.50996	0.56487	0.48469
235	A	0.642623	0.697964	0.638875	0.50407	0.56639	0.416195
236	R	0.667687	0.71708	0.6593	0.50939	0.567055	0.305045
237	G	0.663151	0.713661	0.653505	0.51072	0.56924	0.411445
238	D	0.657816	0.708614	0.648185	0.510625	0.568955	0.457805
239	F	0.656425	0.703057	0.64277	0.514995	0.568195	0.493145
240	A	0.618371	0.697641	0.63422	0.483075	0.57095	0.33839
241	Y	0.627564	0.690234	0.62491	0.502835	0.572185	0.438235
242	A	0.585516	0.654763	0.587005	0.498465	0.571615	0.41857
243	A	0.555026	0.621061	0.55119	0.50388	0.571647	0.445645
244	P	0.523172	0.602319	0.530955	0.492195	0.57228	0.386935
245	A	0.499685	0.56791	0.494475	0.50521	0.573325	0.44688
246	P	0.48443	0.55412	0.479322	0.505115	0.574465	0.442605
247	P	0.485042	0.551835	0.476045	0.50901	0.575415	0.460085
248	D	0.496066	0.553704	0.474145	0.52193	0.57912	0.348745
249	G	0.521596	0.545566	0.466925	0.554515	0.57817	0.48317
250	A	0.557193	0.567532	0.48621	0.57076	0.58102	0.39672
251	L	0.565126	0.5742	0.490865	0.574085	0.58311	0.5358
252	S	0.583588	0.568111	0.482505	0.600495	0.5852	0.48849
253	H	0.551973	0.559972	0.47405	0.577505	0.58539	0.529055
254	P	0.566194	0.550949	0.46417	0.601065	0.58615	0.47994
255	Q	0.53384	0.543533	0.4579	0.57551	0.58501	0.53276
256	A	0.533627	0.538387	0.453245	0.57988	0.584535	0.407645
257	P	0.526839	0.532581	0.4465	0.57988	0.585485	0.502455
258	R	0.523385	0.53001	0.44308	0.57988	0.58634	0.40622
259	W	0.51665	0.526087	0.441418	0.57494	0.584155	0.590995
260	P	0.511085	0.52173	0.431917	0.57893	0.589285	0.505495
261	P	0.507152	0.519546	0.43054	0.57646	0.588525	0.461415
262	H	0.535678	0.527939	0.438615	0.59622	0.588715	0.45866
263	P	0.512737	0.529589	0.43928	0.57323	0.589665	0.27664
264	G	0.515624	0.547393	0.455145	0.56031	0.59147	0.473527
265	K	0.562946	0.593906	0.500555	0.5624	0.59337	0.484595
266	S	0.565962	0.5949	0.50198	0.564015	0.59299	0.42047
267	R	0.577472	0.595038	0.500745	0.576745	0.59432	0.419995
268	E	0.583042	0.598505	0.50198	0.581115	0.5966	0.47671
269	D	0.58679	0.603517	0.507205	0.579785	0.5966	0.50084
270	R	0.608349	0.608537	0.51167	0.59717	0.59736	0.45714
271	D	0.591959	0.592627	0.493905	0.597835	0.5985	0.52687
272	P	0.560924	0.57952	0.478135	0.58235	0.600685	0.46683
273	Q	0.552189	0.585128	0.482505	0.56943	0.602015	0.450205
274	R	0.557396	0.588364	0.48564	0.57152	0.602205	0.433485
275	D	0.47774	0.551479	0.447497	0.530385	0.60287	0.3857
276	G	0.477183	0.549804	0.443175	0.534185	0.605435	0.4275
277	L	0.480675	0.545415	0.43871	0.542165	0.60553	0.49685
278	P	0.464714	0.528767	0.42142	0.54378	0.606385	0.410115
279	G	0.451393	0.515495	0.40793	0.544255	0.606955	0.483455
280	P	0.447063	0.511013	0.403987	0.54397	0.606575	0.41097
281	C	0.450112	0.508288	0.402895	0.54815	0.605055	0.51851
282	A	0.447742	0.513826	0.406125	0.54245	0.607145	0.363565
283	V	0.452573	0.518704	0.410748	0.542545	0.60724	0.439185
284	A	0.456473	0.522964	0.413725	0.5434	0.60838	0.2983
285	Q	0.453322	0.525577	0.414912	0.53903	0.60971	0.4807
286	P	0.431429	0.516034	0.40489	0.52725	0.61047	0.4351
287	G	0.422675	0.51387	0.40242	0.520885	0.61085	0.40603
288	P	0.43006	0.51112	0.39805	0.53295	0.61256	0.45581
289	A	0.433416	0.517764	0.4028	0.53143	0.614175	0.442035
290	Q	0.415626	0.498563	0.383515	0.533425	0.615125	0.44897
291	A	0.405522	0.497253	0.38095	0.52573	0.616455	0.410115
292	G	0.391138	0.495991	0.379003	0.51281	0.617215	0.34314
293	P	0.425945	0.510829	0.392208	0.53485	0.61807	0.445455
294	Q	0.457684	0.523942	0.404795	0.553755	0.61807	0.50331
295	G	0.4491	0.526194	0.407265	0.54264	0.617785	0.421515
296	Q	0.455386	0.532996	0.41192	0.54416	0.619685	0.451345
297	G	0.46073	0.538351	0.417145	0.54416	0.619685	0.46759
298	V	0.468507	0.546908	0.422988	0.545965	0.622155	0.43814
299	L	0.472281	0.550774	0.426408	0.54625	0.622535	0.406315
300	A	0.443986	0.551362	0.425505	0.518795	0.62396	0.351975
301	P	0.440849	0.528208	0.403085	0.53865	0.62377	0.442415
302	P	0.445633	0.532187	0.405175	0.54131	0.62548	0.44783
303	T	0.430473	0.539598	0.411492	0.51946	0.626335	0.34561
304	S	0.459031	0.546103	0.415483	0.54416	0.628615	0.450253
305	Q	0.466935	0.556291	0.42313	0.544255	0.630895	0.4427
306	G	0.448487	0.563503	0.42959	0.519175	0.63156	0.31901
307	S	0.550055	0.612879	0.47861	0.57114	0.632985	0.38209
308	P	0.603056	0.663365	0.531335	0.57266	0.63479	0.42788
309	W	0.659825	0.7082	0.581495	0.582635	0.63593	0.55822
310	W	0.689534	0.718138	0.589095	0.607715	0.63992	0.55955
311	G	0.702393	0.720893	0.5909	0.62035	0.641345	0.3971
312	W	0.70853	0.728436	0.594225	0.624055	0.646855	0.587575
313	G	0.705937	0.727864	0.59413	0.621205	0.646285	0.506445
314	R	0.70988	0.733781	0.59736	0.622535	0.650085	0.47671
315	G	0.668106	0.694902	0.54796	0.62415	0.65265	0.429305
316	P	0.662854	0.703498	0.553185	0.613605	0.657115	0.467875
317	Q	0.650442	0.711607	0.56202	0.59185	0.657875	0.52896
318	V	0.655502	0.720699	0.568955	0.590425	0.66158	0.447735
319	A	0.685928	0.725933	0.5738	0.61864	0.663005	0.418095
320	G	0.692002	0.728144	0.575795	0.62339	0.66367	0.393205
321	A	0.701121	0.738268	0.58216	0.62738	0.66937	0.53485
322	A	0.714525	0.741809	0.585485	0.639255	0.670415	0.47671
323	W	0.743175	0.745713	0.58805	0.669655	0.6726	0.630515
324	E	0.742678	0.746127	0.58596	0.670985	0.674975	0.5624
325	P	0.73084	0.741852	0.579025	0.663765	0.676305	0.507585
326	Q	0.728654	0.740586	0.574655	0.665285	0.678775	0.51585
327	A	0.703051	0.738059	0.56829	0.642675	0.681577	0.42978
328	G	0.693599	0.732972	0.560405	0.63973	0.68286	0.48678
329	A	0.69047	0.73118	0.554135	0.6422	0.686375	0.486115
330	A	0.675099	0.727838	0.54644	0.632985	0.689415	0.38304
331	P	0.670695	0.716275	0.52991	0.64372	0.691315	0.46588
332	P	0.652374	0.700925	0.508345	0.644765	0.69388	0.49286
333	P	0.593252	0.656581	0.454432	0.6365	0.69654	0.441275
334	Q	0.582244	0.63773	0.431395	0.64752	0.69882	0.475095
335	P	0.573615	0.630593	0.419282	0.65075	0.702762	0.47139
336	A	0.567451	0.636291	0.420755	0.643625	0.70661	0.406125
337	P	0.572532	0.632931	0.414438	0.654265	0.708985	0.466735
338	P	0.57049	0.630697	0.41211	0.65455	0.708985	0.493715
339	D	0.569842	0.639133	0.421515	0.645145	0.70851	0.389215
340	A	0.560955	0.630632	0.412822	0.64505	0.70832	0.46873
341	S	0.526915	0.624742	0.406505	0.61921	0.70851	0.49039
342	A	0.52129	0.62226	0.40185	0.61845	0.710315	0.400995
343	A	0.518682	0.620143	0.398858	0.618925	0.711028	0.39786
344	S	0.477862	0.614077	0.394867	0.583775	0.709175	0.331075
345	T	0.474093	0.606434	0.386887	0.58824	0.70946	0.355965
346	D	0.461358	0.596362	0.37924	0.58368	0.707465	0.33953
347	A	0.451124	0.591112	0.374775	0.578265	0.706895	0.305995
348	S	0.44179	0.58608	0.371307	0.57266	0.70566	0.24757
349	H	0.438389	0.58351	0.369265	0.571425	0.70528	0.24111
350	P	0.462577	0.579073	0.367887	0.5966	0.702715	0.419425
351	G	0.430892	0.574558	0.366225	0.56715	0.70034	0.242915
352	A	0.479324	0.591129	0.383467	0.59679	0.6992	0.43282
353	S	0.499868	0.589548	0.385225	0.61465	0.696255	0.492955
354	Q	0.544969	0.604977	0.402895	0.639635	0.694165	0.50597
355	P	0.557379	0.604921	0.4066	0.647615	0.69084	0.43719
356	L	0.606731	0.633164	0.437	0.665285	0.689795	0.512525
357	Q	0.603052	0.633366	0.441465	0.65778	0.68609	0.50521
358	E	0.612118	0.636754	0.445835	0.66234	0.685425	0.52611
359	P	0.613663	0.637189	0.449018	0.660915	0.68305	0.51832
360	G	0.621193	0.644097	0.457758	0.660155	0.68191	0.464645
361	R	0.637738	0.657959	0.477945	0.657875	0.67754	0.51775
362	S	0.641089	0.665094	0.488395	0.6517	0.675355	0.50483
363	S	0.656268	0.67392	0.500745	0.655595	0.673265	0.518795
364	T	0.664747	0.681357	0.511195	0.654693	0.671555	0.32585
365	L	0.691954	0.706204	0.54473	0.65246	0.66766	0.49685
366	T	0.707938	0.706794	0.551665	0.66329	0.662055	0.54017
367	S	0.709958	0.694939	0.55461	0.662815	0.64657	0.486875
368	S	0.7075	0.686329	0.56012	0.65512	0.63213	0.49476
369	L	0.748953	0.706486	0.595935	0.66918	0.620065	0.68286
370	L	0.747388	0.702526	0.597645	0.66576	0.61389	0.68286
371	Y	0.776384	0.711983	0.607145	0.69198	0.615315	0.437665
372	E	0.782074	0.715365	0.62035	0.687135	0.606005	0.60591
373	L	0.802264	0.739073	0.6498	0.686185	0.6042	0.59128
374	L	0.731442	0.758685	0.676115	0.566105	0.60097	0.69103

## Sheet: Table S4b
Elm Name	Instances (Matched Sequence)	Positions	Elm Description
DOC_USP7_MATH_1	PDASA	338-342 [A]	The USP7 MATH domain binding motif variant based on the MDM2 and p53 interactions.
	PGASQ	350-354 [A]
	PGRSS	359-363 [A]
LIG_14-3-3_CanoR_1	RSSTLT	361-366 [A]	Canonical Arg-containing phospho-motif mediating a strong interaction with 14-3-3 proteins.
	TLTSSLL	364-370 [A]
LIG_KLC1_WD_1	AAWEPQAGAA	321-330 [A]	This short WD or WE motif is found in cargo proteins and mediates kinesin-1-dependent microtubule transport by binding to the KLC TPR region.
LIG_LIR_Gen_1	SLLYELL	368-374 [A]	Canonical LIR motif that binds to Atg8/LC3 protein family members to mediate processes involved in autophagy.
LIG_LIR_Nem_3	SLLYELL	368-374 [A]	Nematode-specific variant of the canonical LIR motif that binds to Atg8 protein family members to mediate processes involved in autophagy.
LIG_PDZ_Class_3	LLYELL	369-374 [A]	The C-terminal class 3 PDZ-binding motif is classically represented by a pattern such as (DE)X(VIL)*
LIG_SH2_SFK_2	LLYELL	369-374 [A]	Phosphotyrosine motifs bound by SH2 domains of Src family kinases (SFKs)
LIG_SH3_3	AAPPPQP	329-335 [A]	This is the motif recognized by those SH3 domains with a non-canonical class I recognition specificity
	PPQPAPP	332-338 [A]
LIG_TRAF2like_MATH_shPxQ_1	PLQE	355-358 [A]	Short (or major) TRAF2 binding motif. Members of the tumour necrosis factor receptor (TNFR) superfamily initiate intracellular signaling by recruiting the C-domain of the TNFR-associated factors (TRAFs) to their cytosolic tails.
LIG_TYR_ITIM	LLYELL	369-374 [A]	ITIM (immunoreceptor tyrosine-based inhibitory motif). Phosphorylation of the ITIM motif, found in the cytoplasmic tail of some inhibitory receptors (KIRs) that bind MHC Class I, leads to the recruitment and activation of a protein tyrosine phosphatase.
LIG_WD40_WDR5_VDV_2	DASA	339-342 [A]	Fungi-specific variant of the WDR5-binding motif that binds to a cleft between blades 5 and 6 of the WD40 repeat domain of WDR5, opposite of the Win motif-binding site, to mediate assembly of histone modification complexes.
MOD_CK1_1	SAASTDA	341-347 [A]	CK1 phosphorylation site
	STLTSSL	363-369 [A]
MOD_CMANNOS	WWGW	309-312 [A]	Motif for attachment of a mannosyl residue to a tryptophan
MOD_GlcNHglycan	DASAA	339-343 [A]	Glycosaminoglycan attachment site
	ASAA	340-343 [A]
MOD_GSK3_1	PDASAAST	338-345 [A]	GSK3 phosphorylation recognition site
	SAASTDAS	341-348 [A]
	PGRSSTLT	359-366 [A]
	GRSSTLTS	360-367 [A]
	RSSTLTSS	361-368 [A]
MOD_PIKK_1	PPTSQGS	301-307 [A]	(ST)Q motif which is phosphorylated by PIKK family members.
	PGASQPL	350-356 [A]
MOD_PKA_2	GRSSTLT	360-366 [A]	Secondary preference for PKA-type AGC kinase phosphorylation.
MOD_Plk_4	LTSSLLY	365-371 [A]	Ser/Thr residue phosphorylated by Plk4
MOD_ProDKin_1	SQGSPWW	304-310 [A]	Proline-Directed Kinase (e.g. MAPK) phosphorylation site in higher eukaryotes.
TRG_ENDOCYTIC_2	YELL	371-374 [A]	Tyrosine-based sorting signal responsible for the interaction with mu subunit of AP (Adaptor Protein) complex
