# Supplementary material for: A new integrated genetic and transcriptomic approach for investigating DUX4 and DUX4C
Source: J Hum Genet. 2026 Jan 16;71(6):373–81. doi: 10.1038/s10038-025-01450-x (PMC13199055; doi:10.1038/s10038-025-01450-x)
Supplement: Supplementary file 5 — Table S5 [file 10038_2025_1450_MOESM5_ESM.xlsx]

## Sheet: legend
Table S5a. Case and control samples used for DEG analysis
Table S5b. Differentially expressed genes (DEGs) (case vs control, FDR ≤ 0.05)
Table S5c. GO enrichment of DEGs in Biological Process (BP)

## Sheet: Table S5a
Sample	Genotype	Group	CPM
NA19068	DUX4C: 4qβ/4qβ; DUX4T: 4qA/4qA	control	0
NA18989	DUX4C: 4qβ/4qβ; DUX4T: 4qA/4qA	control	0
NA18981	DUX4C: 4qβ/4qβ; DUX4T: 4qA/4qA	control	0
NA18943	DUX4C:4qα/4qα; DUX4T: 4qB/4qB	case	1.46076
NA19087	DUX4C:4qα/4qα; DUX4T: 4qB/4qB	case	1.1046
NA18951	DUX4C:4qα/4qα; DUX4T: 4qB/4qB	case	1.0023

## Sheet: Table S5b
	log2FoldChange	padj
RPL9	3.21574	1.09531e-110
GPC4	2.68296	1.56578e-14
EFR3B	-5.47359	2.54776e-12
CARD9	3.60068	4.12397e-12
SLC41A1	-1.69016	1.45028e-09
DUX4C	5.60984	1.02587e-08
ZNF469	2.05978	2.00729e-08
ENSG00000297175	8.56636	1.14587e-07
TENT5C	-2.01997	1.14587e-07
CHST2	-1.80146	1.80313e-07
ENSG00000286185	8.63045	5.48453e-07
UGT2B17	9.91937	6.24542e-07
ENSG00000254006	4.10019	6.24542e-07
HLA-DRB1	1.25161	9.19193e-06
BHLHE22	1.35394	1.81944e-05
RNF207	1.2762	1.81944e-05
EPB41L3	3.66023	4.48887e-05
SSTR2	1.20865	5.72304e-05
BIN1	1.03855	5.72304e-05
CLIP2	0.543457	0.000196505
ENSG00000289810	4.53222	0.000208141
GPAT2	-5.26729	0.00022168
CASKIN2	2.94457	0.00022427
KCNN3	-0.685547	0.00022427
DNASE1L3	3.44673	0.000238236
SNN	1.8355	0.000240966
PTPRB-AS1	-5.2224	0.000240966
APOBEC3B	-0.868466	0.00046408
ZYG11A	-2.13137	0.000539261
RGS20	-1.42288	0.000781924
EMB	1.06558	0.000815942
CCDC88A	-0.693774	0.000883805
ENSG00000306875	1.16973	0.000987335
CYP7B1	1.69197	0.00111765
SYNGR1	1.67882	0.001253
MAP1B	1.5978	0.001253
L1TD1	-2.27495	0.0018088
DTX4	1.9568	0.00214582
SCHIP1	1.82798	0.0023186
PRRX1	2.93901	0.00271231
ZBED2	-2.54704	0.00280597
NR2F2	6.31192	0.00301648
FSD1L	0.708433	0.00301648
BCL2L11	-1.28334	0.00306097
TRERF1	-1.74664	0.00306097
NACC2	1.80444	0.00324011
AK4P1	-3.63447	0.00324418
CACNA2D1	4.79741	0.00355014
SMOX	2.73556	0.00374721
BZW2	-1.47726	0.00390398
GPR183	1.73984	0.00390892
FSTL3	1.43886	0.00415044
PSTPIP2	1.91874	0.00449565
ENSG00000205452	-6.68049	0.00474523
ZYX	0.544735	0.00533938
NCF2	1.51758	0.00542141
CNN3	1.39747	0.00542141
SLAIN1	0.935374	0.00542141
GPR68	1.21939	0.00642606
FAM53A	-1.95609	0.00642606
TSPAN33	0.736473	0.00694726
ZBTB38	-1.07282	0.00707583
PPP1R14B	0.5486	0.00749753
LFNG	1.79358	0.00793175
EMID1	1.58311	0.00824859
GNB4	-1.12075	0.00824859
TVP23C-CDRT4	2.10739	0.0084111
IFITM3	0.785304	0.00841503
PRRT3	0.726141	0.00887524
ZNF418	-1.13383	0.00887524
SOCS1	0.741763	0.00919037
GLIS2	2.22973	0.00924753
BATF3	0.896984	0.00924753
COL4A4	-1.37282	0.00953603
PIK3CD	0.570944	0.0096962
ENSG00000294961	-0.754146	0.0096962
MED13L	-1.11293	0.0096962
GBP3	-1.28987	0.0096962
TTYH3	0.893645	0.0103716
SSH1	0.468298	0.0112858
ENSG00000290897	-2.42679	0.0113044
RAB34	1.78821	0.0124018
GABRR2	-1.52878	0.0124018
ENSG00000288313	-6.90997	0.0125747
LILRA4	3.41815	0.0128131
CNN3-DT	2.11647	0.0128131
NOL4L	1.52154	0.0128437
DENND1B	-1.38409	0.0128437
RASA4B	1.1303	0.013311
FSCN1	0.701276	0.0142263
CSF1	0.753796	0.0145311
SFMBT1	-0.548339	0.0152001
STARD10	0.768988	0.0157092
ITPKC	0.710959	0.0160672
TIMM10	0.534028	0.0160672
JCHAIN	-1.09849	0.0160672
SNHG5	-1.45345	0.0161702
ENSG00000291186	0.654926	0.0175592
ABHD6	1.64441	0.0184655
PDE4A	1.20646	0.0184655
TIMP1	0.918424	0.0184655
CRIM1	0.843691	0.0184655
SLFN12L	-0.556591	0.0184655
ENSG00000291286	4.43675	0.0187316
HECW2	1.43848	0.0190267
MT2A	0.866833	0.0200773
ENSG00000293319	-1.07515	0.0200773
EOMES	3.03369	0.0205869
GSTM4	0.906743	0.0208146
GPX4	0.651013	0.0218179
FILIP1L	1.0386	0.0222801
BMP6	-1.70057	0.0222801
TXNDC5	-0.973771	0.0223429
ENSG00000291647	-1.25615	0.0223429
TMEM200A	-1.94306	0.0223429
ABCB1	1.72759	0.022444
IGFBP4	1.0614	0.0229956
ACHE	1.28711	0.0247566
PIK3IP1	-1.65881	0.0261031
FOXO3	0.655926	0.0267442
SCARB2	-0.770362	0.0267442
BTN1A1	-3.15923	0.0267442
KCNA3	-1.37202	0.0275277
CDRT4	-3.35019	0.0276793
ANKS6	2.20748	0.0288488
NR6A1	0.93692	0.0289992
NUGGC	-1.66915	0.0289992
BASP1	1.08638	0.0294183
LINC02576	-1.13223	0.0294183
CCDC28B	0.549888	0.0295048
C15orf39	0.525466	0.0295048
SOWAHC	-3.27934	0.0295048
H4C12	-1.55346	0.0298546
MIXL1	-1.64042	0.031124
EVI2A	-0.851129	0.0311717
AIF1	2.42495	0.0317988
ENSG00000287510	-1.47522	0.0317988
NR2F6	1.49266	0.03272
EBI3	0.864015	0.0333414
TNXB	-1.38563	0.0333414
GTF2H2	1.12336	0.0335438
APBB2	-1.44536	0.0336203
SPRY2	2.2653	0.0344705
TNFRSF11A	1.10271	0.0344705
RGS9	-1.0059	0.0347653
DMD	0.861592	0.0348709
RIPOR1	0.826422	0.0349759
CKLF	1.07466	0.035867
GLCCI1	-0.758719	0.0376616
NPL	1.31188	0.0377189
CSPG4	2.22569	0.0377893
DNM1P47	-1.18306	0.0378027
ITGA1	1.17436	0.037954
IL1B	3.21324	0.0383742
FCRL4	1.8801	0.0383742
TJP2	0.57101	0.0383742
KYAT3	0.440633	0.0393017
TIAM2	-0.93995	0.0393017
LMCD1	-1.62852	0.0393017
FAM169BP	1.13114	0.0399267
A4GALT	0.828877	0.0399267
ENSG00000253821	-3.76701	0.0403879
WASHC1	-0.772202	0.04094
FOXP4	1.07096	0.0418399
PON2	2.00093	0.0418928
SNX30	-0.891574	0.0458565
EGOT	3.15698	0.0458731
SLC44A1	-1.16404	0.0461098
MYRIP	-2.26685	0.0461098
SPESP1	5.15311	0.048034
TNFSF13	0.8688	0.048034
ZSWIM4	0.867657	0.048034
GSDMB	-0.642475	0.048034
HSPB1	1.13343	0.0482936
PTGR1	-1.59505	0.0489397
ZNF295-AS1	1.76883	0.0490982
SPRED2	1.29182	0.0490982
ENSG00000302049	2.37208	0.0497744
NINJ1	0.843876	0.0497744
SMAD1	-0.707469	0.0497744
IGF1	-0.83851	0.0497744
COL4A3	-1.563	0.0497744

## Sheet: Table S5c
ID	Description	GeneRatio	FoldEnrichment	p.adjust	geneID
GO:0030595	leukocyte chemotaxis	10/93	8.50627	0.000579343	CYP7B1/GPR183/PIK3CD/CSF1/AIF1/TNFRSF11A/CKLF/ITGA1/IL1B/NINJ1
GO:0060326	cell chemotaxis	11/93	6.84651	0.000621297	CYP7B1/GPR183/PIK3CD/CSF1/AIF1/TNFRSF11A/CKLF/ITGA1/IL1B/HSPB1/NINJ1
GO:0002573	myeloid leukocyte differentiation	9/93	7.43868	0.00237769	HLA-DRB1/GPR183/FSTL3/GPR68/SOCS1/BATF3/PIK3CD/CSF1/TNFRSF11A
GO:0071674	mononuclear cell migration	8/93	7.07015	0.00699249	CYP7B1/GPR183/PIK3CD/CSF1/AIF1/TNFRSF11A/CKLF/NINJ1
GO:0006935	chemotaxis	11/93	4.75775	0.00699249	CYP7B1/GPR183/PIK3CD/CSF1/AIF1/TNFRSF11A/CKLF/ITGA1/IL1B/HSPB1/NINJ1
GO:0042330	taxis	11/93	4.73767	0.00699249	CYP7B1/GPR183/PIK3CD/CSF1/AIF1/TNFRSF11A/CKLF/ITGA1/IL1B/HSPB1/NINJ1
GO:0097529	myeloid leukocyte migration	8/93	6.72101	0.00742277	PIK3CD/CSF1/AIF1/TNFRSF11A/CKLF/ITGA1/IL1B/NINJ1
GO:0050900	leukocyte migration	10/93	5.05323	0.00742277	CYP7B1/GPR183/PIK3CD/CSF1/AIF1/TNFRSF11A/CKLF/ITGA1/IL1B/NINJ1
GO:0030099	myeloid cell differentiation	10/93	4.52662	0.0166277	HLA-DRB1/GPR183/FSTL3/GPR68/SOCS1/BATF3/PIK3CD/CSF1/FOXO3/TNFRSF11A
GO:0048247	lymphocyte chemotaxis	4/93	17.3745	0.017026	CYP7B1/GPR183/PIK3CD/CKLF
GO:0045655	regulation of monocyte differentiation	3/93	30.6226	0.0230775	HLA-DRB1/GPR68/CSF1
GO:0045639	positive regulation of myeloid cell differentiation	5/93	9.53974	0.0269417	HLA-DRB1/GPR68/CSF1/FOXO3/TNFRSF11A
GO:0001933	negative regulation of protein phosphorylation	7/93	6.05531	0.0269417	NR2F2/SOCS1/SPRY2/DMD/IL1B/HSPB1/SPRED2
GO:0030217	T cell differentiation	8/93	5.10376	0.0269417	HLA-DRB1/GPR183/LFNG/SOCS1/PIK3CD/EOMES/FOXO3/IL1B
GO:0045591	positive regulation of regulatory T cell differentiation	3/93	25.5188	0.027466	HLA-DRB1/SOCS1/FOXO3
GO:0072676	lymphocyte migration	5/93	9.27957	0.027466	CYP7B1/GPR183/PIK3CD/AIF1/CKLF
GO:0030316	osteoclast differentiation	5/93	9.11386	0.027466	GPR183/FSTL3/GPR68/CSF1/TNFRSF11A
GO:0051251	positive regulation of lymphocyte activation	8/93	4.86073	0.0282071	HLA-DRB1/GPR183/SOCS1/FOXO3/AIF1/EBI3/IL1B/TNFSF13
GO:0002763	positive regulation of myeloid leukocyte differentiation	4/93	12.7594	0.0284594	HLA-DRB1/GPR68/CSF1/TNFRSF11A
GO:0042326	negative regulation of phosphorylation	7/93	5.58224	0.0284594	NR2F2/SOCS1/SPRY2/DMD/IL1B/HSPB1/SPRED2
GO:0045672	positive regulation of osteoclast differentiation	3/93	20.4151	0.0325124	GPR68/CSF1/TNFRSF11A
GO:0045670	regulation of osteoclast differentiation	4/93	11.1863	0.0325124	FSTL3/GPR68/CSF1/TNFRSF11A
GO:0071621	granulocyte chemotaxis	5/93	7.91281	0.0325124	PIK3CD/CSF1/CKLF/ITGA1/IL1B
GO:0002761	regulation of myeloid leukocyte differentiation	5/93	7.85194	0.0325124	HLA-DRB1/FSTL3/GPR68/CSF1/TNFRSF11A
GO:1902107	positive regulation of leukocyte differentiation	6/93	6.28156	0.0325124	HLA-DRB1/GPR68/SOCS1/CSF1/FOXO3/TNFRSF11A
GO:1903708	positive regulation of hemopoiesis	6/93	6.28156	0.0325124	HLA-DRB1/GPR68/SOCS1/CSF1/FOXO3/TNFRSF11A
GO:0071466	cellular response to xenobiotic stimulus	6/93	6.18638	0.0325124	UGT2B17/SMOX/PDE4A/GSTM4/ABCB1/IL1B
GO:0009410	response to xenobiotic stimulus	9/93	4.07396	0.0325124	CARD9/UGT2B17/MAP1B/SMOX/PDE4A/GSTM4/ABCB1/FOXO3/IL1B
GO:0010720	positive regulation of cell development	9/93	3.99425	0.0325124	HLA-DRB1/BIN1/MAP1B/GPR68/SOCS1/CSF1/FOXO3/TNFRSF11A/IL1B
GO:0002696	positive regulation of leukocyte activation	8/93	4.40217	0.0327968	HLA-DRB1/GPR183/SOCS1/FOXO3/AIF1/EBI3/IL1B/TNFSF13
GO:0043410	positive regulation of MAPK cascade	9/93	3.8927	0.0341659	CARD9/HLA-DRB1/GPR183/IGFBP4/SPRY2/TNFRSF11A/CSPG4/ITGA1/IL1B
GO:0070372	regulation of ERK1 and ERK2 cascade	7/93	4.82788	0.0408905	CARD9/HLA-DRB1/GPR183/SPRY2/TNFRSF11A/IL1B/SPRED2
GO:0030224	monocyte differentiation	3/93	17.0125	0.0419329	HLA-DRB1/GPR68/CSF1
GO:0030593	neutrophil chemotaxis	4/93	9.60708	0.0419329	PIK3CD/CKLF/ITGA1/IL1B
GO:0086001	cardiac muscle cell action potential	4/93	9.60708	0.0419329	RNF207/BIN1/CACNA2D1/DMD
GO:0032946	positive regulation of mononuclear cell proliferation	5/93	6.89698	0.0419329	GPR183/CSF1/AIF1/EBI3/IL1B
GO:0045637	regulation of myeloid cell differentiation	6/93	5.59317	0.0419329	HLA-DRB1/FSTL3/GPR68/CSF1/FOXO3/TNFRSF11A
GO:0010563	negative regulation of phosphorus metabolic process	7/93	4.67011	0.0419329	NR2F2/SOCS1/SPRY2/DMD/IL1B/HSPB1/SPRED2
GO:0045936	negative regulation of phosphate metabolic process	7/93	4.67011	0.0419329	NR2F2/SOCS1/SPRY2/DMD/IL1B/HSPB1/SPRED2
GO:0050867	positive regulation of cell activation	8/93	4.17699	0.0419329	HLA-DRB1/GPR183/SOCS1/FOXO3/AIF1/EBI3/IL1B/TNFSF13
GO:0045589	regulation of regulatory T cell differentiation	3/93	16.1171	0.0429858	HLA-DRB1/SOCS1/FOXO3
GO:0002366	leukocyte activation involved in immune response	7/93	4.53668	0.0448752	HLA-DRB1/DNASE1L3/GPR183/LFNG/PIK3CD/EOMES/TNFSF13
GO:0031652	positive regulation of heat generation	2/93	40.8301	0.0460563	TNFRSF11A/IL1B
GO:0045657	positive regulation of monocyte differentiation	2/93	40.8301	0.0460563	HLA-DRB1/CSF1
GO:0097530	granulocyte migration	5/93	6.54329	0.0460563	PIK3CD/CSF1/CKLF/ITGA1/IL1B
GO:0002263	cell activation involved in immune response	7/93	4.47979	0.0460563	HLA-DRB1/DNASE1L3/GPR183/LFNG/PIK3CD/EOMES/TNFSF13
GO:0070371	ERK1 and ERK2 cascade	7/93	4.47979	0.0460563	CARD9/HLA-DRB1/GPR183/SPRY2/TNFRSF11A/IL1B/SPRED2
GO:0045066	regulatory T cell differentiation	3/93	14.5822	0.0492572	HLA-DRB1/SOCS1/FOXO3
GO:0030098	lymphocyte differentiation	8/93	3.83381	0.0492572	HLA-DRB1/GPR183/LFNG/SOCS1/PIK3CD/EOMES/FOXO3/IL1B
