# Supplementary material for: A new integrated genetic and transcriptomic approach for investigating DUX4 and DUX4C
Source: J Hum Genet. 2026 Jan 16;71(6):373–81. doi: 10.1038/s10038-025-01450-x (PMC13199055; doi:10.1038/s10038-025-01450-x)
Supplement: Supplementary file 6 — Table S6 [file 10038_2025_1450_MOESM6_ESM.xlsx]

## Sheet: legend
Table S6a. TPM values of DUX4C in IFNα2-stimulated LCL controls (n = 40; DUX4C: 4qα/4qα)
Table S6b. TPM values of DUX4C in IFNα2-stimulated LCL controls (n = 13; DUX4C: 4qβ/4qβ)
Table S6c. TPM comparison between DUX4C: 4qα/4qα and DUX4C: 4qβ/4qβ samples

## Sheet: Table S6a
sample	TPM
NA18943	2.04994
NA18998	1.33568
NA18951	1.24188
NA19005	1.1755
NA19087	0.957921
NA19067	0.742539
NA18983	0.683403
NA19088	0.629838
NA18963	0.627173
NA19063	0.622982
NA19055	0.606019
NA19010	0.587461
NA19007	0.500228
NA19070	0.484826
NA19066	0.354256
NA19060	0.350055
NA18991	0.325359
NA18940	0.297079
NA18939	0.293035
NA18946	0.29024
NA18953	0.231206
NA19057	0.222233
NA18950	0.196813
NA19001	0.181779
NA19072	0.179844
NA19062	0.17865
NA19076	0.157313
NA19064	0.150919
NA18978	0.138669
NA18961	0.132942
NA18993	0.113823
NA18944	0.102675
NA18974	0.092646
NA18952	0.082472
NA18971	0.069807
NA19074	0.062956
NA18987	0.060707
NA18990	0.052378
NA18977	0.049777
NA19078	0

## Sheet: Table S6b
sample	TPM
NA19054	0.117807
NA19000	0.113433
NA19077	0.083964
NA18997	0.072355
NA19058	0.060382
NA18949	0.058579
NA19080	0.058274
NA18981	0.049163
NA19065	0.037593
NA18989	0.022197
NA19068	0.018463
NA18959	0
NA18948	0

## Sheet: Table S6c
Mann–Whitney U test
Comparison: 4qα/4qα vs 4qβ/4qβ
Sample size:
4qα/4qα : n = 40
4qβ/4qβ : n = 13
P value = 1.0151e-05
