# Supplementary material for: A new integrated genetic and transcriptomic approach for investigating DUX4 and DUX4C
Source: J Hum Genet. 2026 Jan 16;71(6):373–81. doi: 10.1038/s10038-025-01450-x (PMC13199055; doi:10.1038/s10038-025-01450-x)
Supplement: Supplementary file 8 — Data S1 [file 10038_2025_1450_MOESM8_ESM.txt]

>4A161_200bp-length
GGCCCCTGCAGCCTCCCAGCTGCCAGCGCGGAGCTCCTGGCGGTCAAAAGCATACCTCTGTCTGTCTTTGCCCGCTTCCTGACTAGACCTGCGCGCAGTGCGCACCCCGGCTGACGTGCAAGGGAGCTCGCTGGCCTCTCTGTGCCCTTGTTCTTCCGTGAAATTCTGGCTGAATGTCTCCCCCCACCTTCCGACGCTGT

>10A166_200bp-length
GGCCCCTGCAGCCGCCCAGGTGCCAGCACGGAGCGCCTGGCGGTCAAAAGCATACCTCTGTCTGTCTTTGCCCGCTTCCTGGCTAGACCTGCGCGCAGTGCGCACCCCGGGTGACGTGCAAGGGAGCTCGCTGGCCTCTCTGTGCCCTTGTTCGTCCGTGAAATTCTGGCTGAATCTCTCCCCCCACCTTCCGAGGCTGT

>4B_10B_200bp-length
AGGGAGTGGGCGGTTTCCTCCGGGACAAAAGACCGGGACTCGAGACTCCGTTCAATAAATGGTGCTGGGATAACTGGCTAGCCACATGCTGAAGATTGAACTGGGCCCCTTTCTTACACCATACACAAAAATGAACTCAGGATGGATTAAAGACTTAAGTGTAAAACCCAAAAATATAAAAACCCTGGAAGACAACCTAG


>DUX4C_alpha_complete_sequence
tggatgcagataatatggcacactgtggaggaaaagttaaatattaaatttgaactcaattgaacatggacacaaacaatggtcactaagtcctggaatgagttgtgtgagccccttgaggcatccatccagtgctgcttcggagaaacagttattgaaaaacaacagttattgaaaaacagttattgaaaaacaacaggcaattgcaaaaacaaattgacctttttgtgttccttgagctcagttgcgaagggccctcatgactgggcctcatgacaaacaacttgttacaaaaagagctcggtttccagatcgcaccgaagcttcctgggacctctcctcatctgtgcacggactagtggccaattctgaatcccaggctgttgtttcccagtctggtgatgaatcctccacagtctggtgagtgtaaatgtatataaatgtatgtatatactttttcccttctccccttcccattaaaatttgtttgttgtatcatttgcttattatatctatattgccatatactcggggtaaagtctgtttacctttaaaagtattgtgtgtttcttttctttcctcacacgtttcccacacagaacacacatatgcaccatggaatactatgcagctacgtgttctcacttgtaaatgggagctaaataatgagaacttatgaacacaagggaacaacagacaacagacactgggggtctacctgagcggggaaggtgggagaagggagaggaacagaaaagataactgtggggtactgggcttaatacttgtgttatgaaataatctgtataacaagcccctgtgttatgagtttatctatgtaacaaaccttcacatgtacccccaaacctaaaataaaacattttttaaatcctttatgaaagctgtaagatctgctcctgtgtgtttgtatgtctatatgtgttacatgtatgtaataatattttgtaaataaagctcattcttaaatcgttaaatagaaatggctttacaattatccattaaaaataattagatacttgcttgatttaactgtgagcttacatcttttgttgagagtttcttgattcatgggtcttgataggtgaacatgaagaagtatggagacacattctcagtgcctagaccagcagctacaagccagaatcaagcccaatcggccccttctttctatgctttccctgttttgcctcctggctattttaggcgggggtggatcctccagttatagccttcacagttctgtctttagtcctaatggactcaggcaggccctgatcttcatagttctcctgggtgccatgtggctacttggaaccgaggattactgagggaagacattacggatgccacctgtgtcatagtttcaaaattctgttcattaatttaaaatcttaaaatcacattaaattaagtaatacataaccataaaatatcttgagtcatttgtaagctaaaatattgaaatactaaccattaaaaattagtttaggtctatataccatgacacgttacttgtatatggtatacaaaacctaaatatctttagttctgttaataaacagtaatttgaagaattatatttcttaaaagttataaaatggtttttatctaaaaatactgatacaagacagttgaaaatcactttttagggttttcactgaaaattggggctcctaagacttaattactagatatgagagaaacaattctgcatacagagtgtataaaaagcaagatacgctttttttttctttttttgagaacgagtcttgctctgttgcccaggctggcatgcagtggcatgatctcagctcactgcaacctctgcctccccggttcgagtgattcacctgcctcagcctcccaactagctgggattacaggtgctcgcaaccacacccggctaatttttgtatttttagtagagatggagtttcaccatgttggccaggctgatctcgaacccctgacctcaagtgatgcacctgcctcggcctcccaaagtgctgggattacaggcttgtgaacatacgcttttgatgataaaacttataaagacataaaaatgtgttttaatttttttttggtttgaagttacttaaagatttcaaattgaagaagtaaaaaaaaactagataaaactagataaatatagaaagttgggggaaaatgcaaagcatacgttcacaaaaatctgggattaaaagatgacaacatttgataaatttatttataaagttttattaaattaactttagaggctgggcatggtggctcacgcctgtaaataataaaattatcttgccaattatgtctaactatgatagtttaaagtcatttccactgtaaattgcttaattctgaggcagtttctgaaaactttacaagcttgcaaaatcctggaatattgtttctttaaggaggttcatgaaaggatggagaaggccctgagaagtactcttgaatataggtttttgagaactttagaattatattatttgaactgggtaagaatttccagaactttaatgaagagactgactggttaataaaattgctaacccaagcagaataaaaatcaattgaataccaagaaaatactttgccagattttcatgccaaatcagctagtacttaaattgtctagataaagaatttgaatgaactgcatagtccaagtcaaattatctatgataatccctgcttagtcagtgctatgcacctaagttgaagaaacagtccaatgttaagcatggagaaccagaatgtcttccttgtccttcctgagttctgaaagcttttcttattaaaagttctgcattctgattcTTGGGTGTGAGAGTAAagcaagacggcagaaagaaggctccactgattgtccctcctgcaaggacaccagatgaataactattaatatccacatagaaaatacattcataagaaccaaaaatcaggtgagtactcaaagtatctggttttaacctcagatcactgaaagaggcactgaagagacagaaaaaacagtcctgaaatcaccatttccttatccccagcagtgatggcatggtgcagacaacaactctgggttctgcaggagggagaacacagcaattgtgacgcactgcactcagtgctgtcctgttagagcagaaaggaaaaccagaccaaatgcagttaatgcccatccacagagggatcaattaaaccagccctagctagaggggaatcagattccagtggttggaacttcagtgtttggaaacctggcaactaagggctcccgcactgtgtgtctaagaaaacttgaaaggcagcctaggccatcaggactgcaactcttaggtgaggcctagggctgaaccaggcccagggacagtggactggggtggggagggcatgcaacacactgagacaccagctggggcagccaaaggagttctggcattatcactcccttaacaccagactgcacagctcatggctccaaaagggacaccatccttctgcttgaggagaggagggaaaagagtagggagtactttgtctttcatcctggacaccagctcagtcacagcaagatagtgcactggtcagaatcctgaggcctcctttccagtctctggctcctagacattcctagacacatcctgggccagaaggaaacctgctgccttgaagaaaagaaccatgtgctggcaggatttatcgcctgcaaacttgaaaacctttgggctctgaataaccagcagccatacccagtactacatcaagggccttggatgaccctcatagacttgctagatttaggtgaactcagcacattaccagctgtggtagctaaaaggcaaaactccttcttcttgggaaaagtagagggaaaattaaaggggactttgtcttgccccttaggtaccagcaaggccagaggtgggtagagcaccaagcaaaatttcataatccctgattctaggatttgattcttggctggcatttatgaagctgcccagggccagtagggagcccattgccctgaaaacggcaagtcccaggccaggcagcattcatcgcaagttgacaagaggttttgggccttaagggaacattggtggtagcctggcagtactcattgtggcctgaggtggtggtggctactctgcctttaggaaaggaagggaggaatgggaaggactatgtcttgtggtttgagtgtcaggtcagctgcaatgcaatagaatgtcaggtggacttctaaaacttttgactctactccctgacttctgaatggcacttctcgacccagccagggactgagggcactcactgccctaaaggaaagaacacaggcctggctggctttgccacctgctaattgtagagaccaaaggccttgagtgaacataggcagtcatcagaaagtgcatgcagcaggacttgagcaagacccagtgctgtgctagcttcaggtctgatccagggcagtcatagtggtggtggccaggggtgcttgtgtctttcttctcccagctttaggtggcttagaacagagagaaagactctgtatctttgagagaaaataatggtagagaacaagagtctctggctagtaatctagaaaattctcctggatcttgttgaaggctgtcaaggtggtacttctctgagtctggaagaattacagcattattgggtacaaggtacccataaagcagatatggcttagatcacaacacccaagtcttttaaaatatgtgaaaagtcttcccaagaaagacagctacaaataagcccagacagtgaagactacaataaatactcaccttttctcttttttaattttattttttaaacctctcATATGGTGCTGCATGCCCAAGAAtttaatgtccagacactgaataacatctactagcatcaacaccatccaggaaaacatgacctcaccaagtgaactaaataaggcaccggggacaaatcctggagaaaaagagatatgtgacctttcagacagagaattcaacatagctgtattaaaaaaaaactgaaagaaatttaagataacaaaataaagaaattccaaattttgtcagctaaactcaacaaagagattgaaaaatttacaacaaattaagcagaaattctggagctgaaaaatgcaattggcatgctgaagaatgcattagagccatttaatagcagaatggatcaagcagaagaaatagtgagcttgaagacaggctatttgaaaatacgtagtcagaagagacaaaagaaaaagaataaaaacaacaaatcatgcctacaggatctagaaaaatagcctcacaaagacagatctaagagttattggttttaaagaagatgtagagaaagaggcaggggtagaaaaatttattcaaagggataataacagaaaactttccaaacctagagaaagatatccatatccaactacaaaaatgttataggacattaagcagatttaacccaaaaaaagactacttcaaagcattcaatagatcttccaaaagtcaaagataaagaaaagttctaaaggaagaaagagaagagaaacaaagaacataacagtgagctccaacacctctggcagcagactttacggtggaaaccctaccggccaggagagagaagcaataaatatttaaagtactaaaggaaaaaaaaccttttaccttagaatagcatatacagtgaaaatattcttcaaataaaaagaagaaatactgacttttccagacaaaagctgaagtattttatgaataccatgtctgtcctaaaggaatgctaaagagagtacttcaatcaggaagaaaaggacattaatgagcaataaatgatcacctaaaggtaaaaaaaatcctcagtgctaataggatacaaaacaaaacagaatattataacgctgtagctgtgggatgtgcaaactactcttattcaaagtaggaatactaaataatatccaatcaaaagtaatagctacaacatttccagacatagcacaataaaatataaatagaaacaacaaaaagttaaaaagtgaagggatgaGCACACCCGTCCTGAGCCGGCCGATGTGGTGGAGCTCGGAGCTCGGGAGCCGGGGACGCCCTGGAGCGTGGGCGGAAGGGAGGCCGCCCCGAGAGCCGGAAGCCTGGGCAGGGCACGGAGGCCTAGGACGCCCCCCAGCAACAGCAGGGCGGCGCCACATTGGTCCTGCGCGAGGCCTGGCCGCCGGCGACGGCGGGACGCTCTGGGAGGCCGGCGGTGCTCGGGCGTAGAGGGAGACAGCTGCccgggggcacggacgagcggctctgggggtcccggatccgagccccgctgccccggggtggcggtgacgcctgGAGCcgggcggacgtggctgggccgggctgtcggggcgggcaggcgccgctgccggTgtctaggccacaccaccctgagcgcgccccagctcctctgagctcgtgaagctaagcagggtccggcctggttagtacttggatggattccgcctgggaatagcgggtaccgtaggcttttggcttcccgctccctccctctttccccgttttgtctccgtgcttcccaaccgccccctccctccaccctgtccgcccctgcgccccagccgaagcccaggacctccccctgaagatccgccactgcagcaccgccaggcagcagcatcccaccttttccgtctcgccgcagccccaccaggagccgggctccaacccaggcggactggaccgaccccgagggcgcaggcgcgggttccctgaggtcccgggtgtctttcacgctccccggaagcccaggcaattcattcatccagcgccgctgcgacggtccaagccgggggaaggggcgggcaggggcagcgggtcccacagacgccagccgagacctccgctccggaacccgtgggctgctttacccgggggaaggacattgccctcgccagccgtgaggaaatccgtccctgtgcactttgccaccgacttcgtgtaaattccagtcccgaggacacgagagagacccaggcctggccccgtggacaggctcagagccagggctctcgccagacggatgggcgcatctacaaatctggggggccaccgcatcgagaagacagaaagaagcaaacaaaggaaggaccctatgaaacgcacccccaaagcaaacaaccaatccaagaaaaaacacgtctcagggctccgttggttttcccgcatggggggccctgaccccctgttctagcccggcctaagcaccctccaccccaccccggcctgctcaaagggggcctgtctacctgagcagagcctccctctccaagGctctgtcgctctcgctctgcaactccctcagcctctccctttctctacttccccttccacctcgcgctcttctgtcgcgctctctctttccctctctctctctctctctctctcctcccccactctctgtctctctctctctctatcgctgtctctttctctccctctggttctatctctccattcctctctcccttcctctccttctgtagcaggaggagccgcagacaaaacccctcagacaccgagttgtagaaggaagggctttattcagctgggatcatccgcagactcatgtctccaaaaaccgagctccccgactgagtaattcctgtccctcttaagggcttacaactctaagggggtgtgcgtgagagggtcgtgatccattgaggaagcagagggtactgactgggggctgcatgcagcggtaattagatcagaacaaaacaggacagggattttcacagtgcttttcgatacaatgtctgtaatctatagacaacataaccgagtaggtcaggggtatatctttaactaccaggcccagggtgtgacaccgggctgtctgcctatggatttcatttctgccttttagtttttactaaaAGCGGTGCGCCCATGTGTGTCTGTTTGGGAATGGGtttgctcgtggttgtggtggggtgtgtctggatgtccgtcagtacctttgtcccgggatcaggctgcctactctatcgccagcGCATGGGTGTCACAGTTGCTGTGTTAGTCTCAGTacgcagaaattgggcataagacaatatgaggggtggtctcctcccttacttCAAGCTATctttgtctgtgtctgtgtctttgtgtgtccgtgtgtgtgtgcccgtgtgtgtctccgtgtgtgtccgtgtgtgtgtgaccgcgcgcgtgctcccgtgtgtatctgtgtgcgtgtcggggtgggtttgctcgtggtggtggggtgtgtctgggtgGCCCAtcagcccctctcccccgggatcaggctgcgggggctctagtgccagcgcggggcaaagcagggccttggccaacggggcgagtcctcgttgggacaagcgacaatggtgtgggcgttgtgagaaaaagggccctcagggctgggccggctgtttgcccctggacagccctgacggctctgggtgtgtggggcaagagggggccttgcaggaggggcggcgagggatccaaaacaatttttctgcggcaagacgaaggaccggaggggatcccaggacagttggccctgggccctgacgcctcggagcacaccccgtcctgagctggccagatgtgttggaagcttgggagctcccaagccggggaaggccTGGAGCGTCTGCGAAAAGGGAGGCCACCTGGTGTGCCTGGAGCCTGGGCAGGGGACTGAGGTCTCTGGCTCTCCCGCGCTGCAGCAGGGCGGTGCCACGGCGCGTTCTCTGGCCGCAGGCGACGGGGGTGGCTCTGGGAGGCCGGCGGAAGGCGCAGCGCGGCGGCCGGCGGTGCTGGGACCTTGATGGGGAGAGCAGCCCggccgcgggggagcggttctggggccccggatctgagccccgcggccccggggtggcggtgacgccaggagtcgagcagccgccactgccggCCtttacggccacaccaccctgaacgcacgggatctcgactgaccttgaaagctaagcagagtcgggcctggttagtacttgggatgcgagaccccctgggaatacagggtgctgaaggctttTGGCTCCCcgctccctccctctttccccctttTGTCGCCGTGCTTCCCAACGGCCCCCTGACTCTACTCCCACTTTTCCGCACGCCTGCgctccacaacgcatgggctgctttccaccgcggaaggacattgccttcgtcagccaccaagaaaaccgtccctgtgcacttggattttcattgccaccgacttcgtgtaaaatccagtctcggggacacgagagagacccaggtcttgtgccctgtaagcacgctcggcgttatggctccggtcagatggacaggcgcactctacaaatctcggagcctactgcatcaagaagacagaaaggagcaaacaaaggaaggaccctaccaaacgcacccctgaagtaactaaccaatccaagagtgaacacgtctcagggctcagttagtcctctcccttggacggccctgcccccctgttctggcccagcccaagcaccctccaccccaccccggcctgctcaaaggggccctgtctgccagagcagagcctcctcCAAGGCTCTATGGCTCTCGCTCTCCAGCTCCCtcatcctctctttttctcttcttcccctccaCCtctcgctcttctgtcaccttctctccgtctctccccaccctctctgtctctatctctgtctctgtctcaccctttgtttctatctctccatccctctctcccttgctgtccttcaagccgtctgtgtctttgtgtgtgtgtccgtgcgtgtccgtgtgcgtgtgcgcgcgcccgtgtgtatctgtgtgtgtgtgtgggggggtgggtttgctcgtggtggtggtggggtgtgtctgggtgtCCGtcagcccctctttcccgggatcaggctgccggggctctagtgccagcgcgggacaaagcagggccttcctgcccccttggccacgggccggtcttcctcgggacaagcgacaatggtgtgggcgttgtgagaaaaagggcccgcggggctgggccggctgttcgcccccgggcagccctggcttctctgggtgtgtggggcaagagggggccttgcaggaggggcggcgaggaatccaaaataatttttccgcggcaaggcggaggaccagaggggatcccaggaccgtgggccctgggccctgacacctgggatcacaccccgtcctgagcaggccccaagtgttggaagctccggagctggagagccaggggaaggccTGGAGTGTCAGCTAAAGGGAGGCCGCCTGGAGAGTCCAGAGCCCTGGCAGGGAATGGAGGCCTCGGGCGCCTCAGCGGTCCTGCGCGTGGTCTGGCCGCCGGCGATAGCGGGACGCTCTGCGAGGCCGGCGGAAAACGCAGCGCGGCGACTGGTGCTTGGGCGTATAGAGGGGGAGAGCAGCCCggccgcgggcgagcggctccgggggtgcctgatcccagcctcgcggccccgggttggtggtgacgcctggaatcagacgcgcgtagctggaccgggctcttggaccagccaggcgCCACCGCCATTGTCTACGGCCATACCATTCTAAACACGAGagaaacccaagccggggcccgtgggcacgctcggggccactgctcccgccacagggacgggcgcactcgacaactttcaggacccacagcaccaagaggacagggaggagccagcaaaggaatgacgctacgaaacgcacccccaaagccaccaaccaatccaagtgaaaacacgtctcagggctcccttggttttccctcgtgggcggccctgcccccctgttctagcccggcccaggcacgctccaccctaccctggccaaaggggcccctgtctaccagagcagagcctccttctccaagGCTCTGTTGctctccttctctagctccctcgcccgctccctttctctacttccctctccACCTTGCCcgctctcctccctctctctctctctctctctctctctctctcgctgtttctctctctccttccgtTTCTATCTTTCCATCCCTCTgtcctttgcttttcttcaagctgtctgtgtctttgtgtgtctgtgtgtgtgcttgtgttcccgcgcgtgcgcccgtgtgtgtctgtgtgtttgggaGTGGGtttgctagtgattgtggtggggtgtgtctggatgtccgtcagtacctttgtcttgggatcaggctgccaactctattgccagcgcgtgggtgtcacagttgccctgatagtctcacacacgcaggtgtgtggatctcgttcattttcatgtagacaacgagatcgaaaccacagagaaaagaatccgtgcatcacggcctgacgatggattcctgtttcctgcaaaattggggatctgcaatatagcctgtttgaaactggaaaggagagcaccgacacgatgctggtgttccacgcattcctggaagtttctgggtccccacagagctcgggaaacaaacagtcaacatggtcacactttcggggggcgggggcagagacttgagcaacaggcacctctgcagagggcaaagaaacgtggaatccagaatcacgctttagttgtcctgagcgtgattcctgtgtggatgggactatccgcctcgcgctctgttgcagggctcaacgtggggatatgtcatctgtgaaccatgtggatgaaaaacggacaaccacctgagtctcagctcattgctctctggggaattcgctcattccttcggaaacggaattcgtctgaatcgctccgggatgaagtaactcaggctggcgatccggagggcccagcacttagcccgcgctgggcacccagcattttcccggagtgctgggtcctgttggttctggaggcagaagaccgtttttctgtctgccttcctttatctgtttcttgctccttttgtccctcggtccatccttccgtctgttcttcccctcctcccctggttttttcctccctttctccctccctccctctttctctcctttccagggtccctccgtccatccatcctttcctagctccatccttccctcccactctgtctccgttcccgtcctcatctctgcctgccttgcctcttgcctggaaagggcagcaccctggtttgcacGGGGTCTCgggtctacatttagttgcaaggcgctccatggtgctggcgaggaggctggcgggacgggggttggcaagtgttggtgagcgaagaggcagaggagtcgagccacggaaaggagaactggcctggcttctgccccggcccagcgcttcgcggactgaggtctccgccAACTCGACTGAAGAACGCTGGGGAAaaaggaatgagagctccgcctgggctggttggaaaacctaggctagtgcctgcaaacctgcgcatgcgcagtagacagtccacctcccggtacctgggcgggccctgggatccccgggatgctcaggaaagaatgacagccctcctctgtgtggagtctctcaccggacctggaactcagggatcctagacaggtcagctggaagggaaggcacgcctctccataccgagtcagaggttcaccgcgaaagagagggcgccgtcctgcccccaccccgccccaaccccgctccaacctgctcctccagcagagcccggtgttcttcctggctgaggagtggttccagcagagcgggctcttccacgtccttcagctcccccagtggcgccggatctaggaaaggtcgtgccttttgctgaaactctggtgtctacaggagctcatataacaggctggaggtgagtgtagacgagcgcccgggctcctggagcggttgggaggcgcctggatggctggcatctgtgcttgccgcggaggcgtccgggggcgcgggctggggaggtggagctgccccggcttggggttcccacgccgccccggcgacctggggaccccggccccagccccaccacggactcccctgggacgtgggtggcgcaagcaccccttggccctgcggccccgcttgagcgggcccaggctgtgccaccgcgcaggggcccggcaggccgtcgcgctgcgggtcccggtcctcccggcttttgcccgggtgcggaggccaccgaggagcctgagggtgggagagcgccccgtccggaggagccggggcggcgtaggcgaaatccccgcgcgccggggcaggttgggagatcccctctgccggcgcggcctggctgggctgcagcgcgggggcggccctcgctgcctggctcacgaaagccccctgtgggagagccccaggcgcgcagggcacgtggggtgcgggaagccccgttccccacgcgccggtgtgggcgaaggcgacccacgagggagcagggtgacccccgccaggggccgcgctgcacaggccgcctgcctgcgcgggcgccctgccaccctgtcccgggtgcctggcccttcgattctgaaaccagatctgaatcctggactccgggaggcccgtctctctggccagctcctcccgggcggcgatgcctggaaagcgatccttctcaaaggctcggaggagcagggcggtctgggatccggtgacggcggtccgctttcgccggccttctggcgggccgcgtctcccgggccagggccgagattcccgccggtgctgcctcagctggcgtgacctctcattctgaaaccaaatctggaccctgggctccggaatgccgatggcctgggccagccgttctctggtggcgatgcccgggtacgggttccgctcaaagcaggctcgcagggcctcgctttggctcggggtccaaacgagtctccgtcgccgtcctcgtccccgggcttccgcggggagggtgcTGTCCGAAGGTgtcgggagggccatcgcggtgagccccggccggaatttcacggacggacgcgggcagagagaggccggcgggctcccgtgcacctcagccggcctgtgcactgcggcaggtgcagccaggaggccCTTAGAAAGACCTACCACCTCCACCGCGTTATGAACATGCATGAGCTCGGGGCCCAAGGTCCCGGGGTAGCCCGCCCTCCGAAGCCGAAAACCACAGGGACCAGGGCcttgtggggtgggtgggtgcaGGGCCGGATTggaggggaaagaggggcttccggggctggctctctgaggttctccagtaattctatggaaactggaagccgctgtcttgactcagttttcaggcagaaaccaccccgaagggtggagtgtggaactgaacttccgtgacggtcttgagttttccaggccctctgtgggtgtcgccgttgccgtgatagtctcacacacgcaggtgtgtggatctcgttcgttttcatgtagaaaacgagagcgaaactgcagagaaaagaaacgtcgggtgcatcacggcctgaccacggattcctgtttcctgcaacaaggggagtctccactgtggccggtctggaaaccggaaaggagagcgaagtcacgatgctgcttttccacgcttcgctggaggtttctgtgtccccgcagagctcgggaaacagccaacGTGGTCGCGctttcgggggcgggagacacgcgagcaacaggccccttgcagagggcgaaggagcgtggaacccggaatcacggttcactcggcccgagtgtgactcccgtgtggacgggcctgtccgcctcgcgctctgttgctcaacgtggggccgtgtcgtctgtgaaccacgtggatggaaaacggacaatcacccgcgtctcggctcattgctctcattccttgggaggcggaattcgtccgaattgctccgggatgaagtgacccgggccggcgatccggagggctggtgagctggtgggcgccccgcaagcagacgcg

>DUX4C_beta_complete_sequence
caacgatgacagattggatgcagataatatggcacactgtggaggaaaagttaaatattaaatttgaactcaattgaacatggacacaaacaatggtcactaagtcctggaatgagttgtgtgagccccttgaggcatccatccagtgctgcttcggagaaacagttattgaaaaacaacagttattgaaaaacagttattgaaaaacaacaggcaattgcaaaaacaaattgacctttttgtgttccttgagctcagttgcgaagggccctcatgactgggcctcatgacaaacaacttgttacaaaaagagctcggttcccagatcgcaccgaagcttcctgggacctctcctcatctgtgcacggactagtggccaattctgaatcccaggctgttgtttcccagtctggtgatgaatcctccacaatctggtgagtgtaaatgtatataaatgtatgtatatactttttcccttctccccttcccattaaaatttgtttgttgtatcatttgcttattatatctatattgccatatactcggggtaaagtctgtttacctttaaaagtattgtgtgtttcttttctttcctcacacgtttcccacacagaacacacatatgcaccatggaatactatgcagctacgtgttctcacttgtaaatgggagctaaataatgagaacttatgaacacaagggaacaacagacaacagacactgggggtctacctgagcggggaaggtgggagaagggagaggaacagaaaagataactgtggggtactgggcttaatacttgtgttatgaaataatctgtataacaagcccctgtgttatgagtttatctatgtaacaaaccttcacatgtacccccaaacctaaaataaaacattttttaaatcctttatgaaagctgtaagatctgctcctgtgtgtttgtatgtctatatgtgttacatgtatgtaataatattttgtaaataaagctcattcttaaatcgttaaatagaaatggctttacaattatccattaaaaataattagatacttgcttgatttaactgtgagcttacgtcttttgttgagagtttcttgattcatgggtcttgataggtgaacatgaagaagtatggagacacattctcagtgcctagaccagcagctacaagccagaatcaagcccaatcggccccttctttctatgctttccctgttttgcctcctggctattttaggcggggttggatcctccagttatagccttcacagttctgtctttagtcctaatggactcaggcaggccctgatcttcatagttctcctgggtgccatgtggctacttggaaccgaggattactgagggaagacattacggatgccacctgtgtcatagtttcaaaattctgttcattaatttaaaatcttaaaatcacattaaattaagtaatacataaccataaaatatcttgagtcatttgtaagctaaaatattgaaatactaaccattaaaaattagtttaggtctatataccatgacacgttacttgtatatggtatacaaaacctaaatagctttagttctgttaataaacagtaatttgaagaattatatttcttaaaagttataaaatggtttttatctaaaaatactgatacaagacagttgaaaatcactttttagggttttcactgaaaattggggctcctaagacttaattactagacatgagagaaacaattctgcatacagagtgtataaaaagcaagatacgctttttttttctttttttgagaacgagtcttgctctgttgcccaggctggcatgcagtggcatgatctcagctcactgcaacctctgcctccccggttcgagtgattcacctgcctcagcctcccaactagctgggattacaggtgctcgcaaccacacccggctaatttttgtatttttagtagagatggagtttcaacatgttggccaggctgatctcgaacccctgacctcaagtgatgcacctgcctcggcctcccaaagtgctgggattacaggcttgtgaacatacgcttttgatgataaaacttataaagacataaaaatgtgttttaattttttttggtttgaagttacttaaagatttcaaattgaagaagtaaaaaaaaactagataaaactagataaatatagaaagttgggggaaaatgcaaagcatacgttcacaaaaatctgggattaaaagatgacaacatttgataaatttatttataaagttttattaaattaactttagaggctgggcatggtggctcacgcctgtaaataataaaattatcttgccaattatgtctaactatgatagtttaaagtcatttccactgtaaattgcttaattctgaggcagtttctgaaaactttacaagcttgcaaaatcctggaatattgtttctttaaggaggttcatgaaaggatggagaaggccctgagaagtactcttgaatataggtttttgagaactttagaattatattatttgaactgggtaagaatttccagaactttaatgaagagactgactggttaataaaattgctaacccaagcagaataaaaatcaattgaataccaagaaaatactttgccagattttcatgccaaatcagctagtacttaaattgtctagataaagaatttgaatgaactgcatagtccaagtcaaattatctatgataatccctgattagtcagtgctatgcacctaagttgaagaaacagtccaatgttaagcatggagaaccagaatgtcttccttgtccttcctgagttctgaaagcttttcttattaaaagttctgcattctgattcTTGGGTGTGAGAGTAAagcaagacggcagaaagaaggctccactgattgtccctcctgcaaggacaccagatgaataactattaatatccacatagaaaatacattcataagaaccaaaaatcaggtgagtactcaaagtatctggttttaacctcagatcactgaaagaggcactgaagagacagaaaaaacagtcctgaaatcaccatttccttatccccagcagtgatggcatggtgcagagaacaactctgggttctgcaggagggagaacacagcaattgtgacgcactgcactcagtgctgtcctgttagagcagaaaggaaaaccagaccaaatgcagttaatgcccatccacagagggatcaattaaaccagccctagctagaggggaatcagattccagtggttggaacttcagtgtttggaaacctggcaactaagggctcccgcactgtgtgtctaagaaaacttgaaaggcagcctaggccatcaggactgcaactcttaggtgaggcctagggctgaaccgggcccagggacagtggactggggtggggagggcatgcaacacactgagacaccagctggggcagccaaaggagttctggcattatcactcccttaacaccagactgcacagctcatggctccaaaagggacaccatccttctgcttgaggagaggagggaaaagagtagggagtactttgtctttcatcctggacaccagctcagtcacagcaagatagtgcactggtcagaatcctgaggcctcctttccagtctctggctcctagacattcctagacacatcctgggccagaaggaaacctgctgccttgaagaaaagaaccatgtgctggcaggatttatcgcctgcaaacttgaaaacctttgggctctgaataaccagcagccatacccagtactacatcaagggccttggatgaccctcatagacttgctagatttaggtgaactcagcacattaccagctgtggtagctaaaaggcaaaactccttcttcttgggaaaagtagagggaaaattaaaggggactttgtcttgccccttaggtaccagcaaggccagaggtgggtagagcaccaagcaaaatttcataatccctgattctaggatttgattcttggctggcatttatgaagctgcccagggccagtagggagcccattgccctgaaaacggcaagtcccaggccaggcagcattcatcgcaagttgacaagaggttttgggccttaagggaacattggtggtagcctggcagtactcattgtggcctgaggtggtggtggctactctgcctttaggaaaggaagggaggaatgggaaggactatgtcttgtggtttgagtgtcaggtcagctgcaatgcaatagaatgtcaggtggacttctaaaacttttgactctactccctgacttctgaatggcacttctcgacccagccagggactgagggcactcactgccctaaaggaaagaacacaggcctggctggctttgccacctgctaattgtagagaccaaaggccttgagtgaacataggcagtcatcagaaagtgcatgcagcaggacttgagcaagacccagtgctgtgctagcttcaggtctgatccagggcagtcatagtggtggtggccaggggtgcttgtgtctttcttctcccagctttaggtggcttagaacagagagaaagactctgtatctttgagagaaaataatggtagagaacaagagtctctggctattaatctagaaaattctcctggatcttgttgaaggctgtcaaggtggtacttctctgagtctggaagaattacagcattattgggtacaaggtacccataaagcagatatggcttagatcacaacacccaagtcttttaaaatatgtgaaaagtcttcccaagaaagacagctacaaataagcccagacagtgaagactacaataaatactcaccttttctcttttttaattttattttttaaacctctcATATGGTGCTGCATGCCCAAGAAtttaatgtccagacactgaataacatctactagcatcaacaccatccaggaaaacatgacctcaccaagtaaactaaataaggcaccggggacaaatcctggagaaaaagagatatgtgacctttcagacagagaattcaacatagctgtattaaaaaaaaactgaaagaaatttaagataacaaaataaagaaattccaaattttgtcagctaaactcaacaaagagattgaaaaatttacaacaaattaagcagaaattctggagctgaaaaatgcaattggcatgctgaagaatgcattagagccatttaatagcagaatggatcaagcagaagaaatagtgagcttgaagacaggctatttgaaaatacgtagtcagaagagacaaaagaaaaagaataaaaacaacacatcatgcctacaggatctagaaaaatagcctcacaaagacagatctaagagttattggttttaaagaagatgtagagaaagaggcaggggtagaaaaatttattcaaagggataataacagaaaactttccaaacctagagaaagatatccatatccaactacaaaaatgttataggacattaagcagatttaacccaaaaaaagactacttcaaagcattcaatagatcttccaaaagtcaaagataaagaaaagttctaaaggaagaaagagaagagaaacaaagaacataacagtgagctccaacacctctggcagcagactttacggtggaaaccctaccggccaggagagagaagcaataaatatttaaagtactaaaggaaaaaaaaccttttaccttagaatagcatatacagtgaaaatattcttcaaataaaaagaagaaatactgacttttccagacaaaagctgaagtattttatgaataccatgtctgtcctaaaggaatgctaaagagagtacttcaatcaggaagaaaaggacattaatgagcaataaatgatcacctaaaggtaaaaaaaatcctcagtgctaataggatacaaaacaaaacagaatattataacgctgtagctgtgggatgtgcaaactactcttattcaaagtaggaatactaaataatatccaatcaaaagtaatagctacaacatttccagacatagcacaataaaatataaatagaaacaacaaaaagttaaaaagtgaagggatgaGCACACCCGTCCTGAGCCGGCCGATGTGGTGGAAGCTCGGAGCTCGGGAGCCGGGGACGCCCTGGAGCGTGGGCGGAAGGGAGGCCGCCCCGAGAGCCGGAAGCCTGGGCAGGGCACGGAGGCCTAGGACGCCCCCCAGCAACAGCAGGGCGGCGCCACATTGGTCCTGCGCGAGGCCTGGCCGCCGGCGACGGCGGGACGCTCTGGGAGGCCGGCGGTGCTCGGGCGTAGAGGGAGACAGCTGCccgggggcacggacgagcggctctgggggtcccggatccgagccccgctgccccggggtggcggtgacgcctgGAGCggggcggacgtggctgggccgggctgtcggggcgggcaggcgccgctgccggTgtctaggccacaccaccctgagcgcgccccagctcctctgagctcgtgaagctaagcagggtccggcctggttagtacttggatggattccgcctgggaatagcgggtaccgtaggcttttggcttcccgctccctccctctttccccgttttgtctccgtgcttcccaaccgccccctccctccaccctgtccgcccctgcgccccagccgaagcccaggacctccccctgaagatccgccactgcagcaccgccaggcagcagcatcccaccttttccgactcgccgcagccccaccaggagccgggctccaacccaggcggactggaccgaccccgagggcgcaggcgcgggttccctgaggtcccgggtgtctttcacgctccccggaagcccaggcaattcattcatccagcgccgctgcgacggtccaaaccgggggaaggggcgggcaggggcagcgggtcccacagacgccagccgagacctccgctccggaacccgtgggctgctttacccgggggaaggacattgccctcgccagccgtgaggaaatccgtccctgtgcactttgccaccgacttcgtgtaaattccagtcccgaggacacgagagagacccaggcctggccccgtggacaggctcagagccagggctctcgccagacggatgggcgcatctacaaatctggggggccaccgcatcgagaagacagaaagaagcaaacaaaggaaggaccctatgaaacgcacccccaaagcaaacaaccaatccaagaaaaaacacgtctcagggctccgttggttttcccgcatggggggccctgaccccctgttctagcccggcctaagcaccctccaccccaccccggcctgctcaaagggggcctgtctacctgagcagagcctccctctccaagGctctgtcgctctcgctctgcaactccctcagcctctccctttctctacttccccttccacctcgcgctcttctgtcgcgctctctctttccctctctctctctctctcctcccccactctctgtctctctctctctctatcgctgtctctctctctccctctggttctatctctccattcctctctcccttcctctccttctgtagcaggaggagccgcagacaaaacccctcagacaccgagttgtagaaggaagggctttattcagctgggatcatccgcagactcatgtctccaaaaaccgagctccccgactgagtaattcctgtccctcttaagggcttacaactctaagggggtctgcgtgagagggtcgtgatccattgaggaagcagagggtactgactgggggccgcatgcagcggtaattagatcagaacaaaacaggacagggattttcacagtgcttttcgatacaatgtctgtaatctatagacaacataaccgagtaggtcaggggtatatctttaactaccaggcccagggtgtgacaccgggctgtctgcctatggatttcatttctgccttttagtttttactaaaAGCGGTGCGCCCATGTGTGTCTGTTTGGGAATGGGtttgctcgtgattgtggtggggtgtgtctggatgtccgtcagtaactttgtcccgggatcaggctgcctactctatcgccagcGCATGGGTGTCACAGTTGCTGTGTTAGTCTCAGTacgcagaaattgggcataagacaatatgaggggtggtctcctcccttacttCAAGCTATctttgtctgtgtctgtgtctttgtgtgtccgtgtgtgtgtgcccgtgtgtgtctccgtgtgtgtccgtgtgtgtgtgaccgcgcgcgtgctcccgtgtgtatctgtgtgcgtgtcggggtgggtttgctcgtggtggtggggtgtgtctgggtgGCCCAtcagcccctctcccccgggatcaggctgcgggggctctagtgccagcgcggggcaaagcagggccttggccaacggggcgagtcctcgttgggacaagcgacaatggtgtgggcgttgtgagaaaaagggccctcagggctgggccggctgtttgcccctggacagccctgacggctctgggtgtgtggggcaagagggggccttgcaggaggggcggcgagggatccaaaacaatttttctgcggcaagacgaaggaccggaggggatcccaggacagttggccctgggccctgacgcctcggagcacaccccgtcctgagccggccagatgtgttggaagcttgggagctcccaagccggggaaggccTGGAGCGTCTGCGAAAAGGGAGGCCACCTGGTGTGCCTGGAGCCTGGGCAGGGGACTGAGGTCTCTGGCTCTCCCGCGCTGCAGCAGGGCGGTGCCACGGCGCGTTCTCTGGCCGCAGGCGACGGGGGTGGCTCTGGGAGGCCGGCGGAAGGCGCAGCGCGGCGGCCGGCGGTGCTGGGACCTTGATGGCGAGAGCAGCCCggccgcgggggagcggttctggggccccggatctgagccccgcggcccaggggtggcggtgacgccaggagtcgagcagccgccactgccggCCtttacggccacaccaccctgaacgcacgggatctcgactgaccttgaaagctaagcagagtcgggcctggttagtacttgggatgcgagaccccctgggaatacagggtgctgaaggctttTGGCTCCCcgctccctccctctttccccctttTGTCGCCGTGCTTCCCAACGGCCCCCTGACTCTACTCCCACTTTTCCGCACGCCTGCgctccacaacgcatgggctgtttccaccgcggaaggacattgccttcgtcagccaccaagaaaaccgtccctgtgcacttggattttcattgccaccgacttcgtgtaaaatccagtctcggggacacgagagagacccaggtcttgagccctgtaagcacgctcggcgttatggctccggtcagatggacaggcgcactctacaaatctcggagcctactgcatcaagaagacagaaaggagcaaacaaaggaaggaccctaccaaacgcacccctgaagtaactaaccaatccaagagtgaacacgtctcagggctcagttagtcctctcccttggacggccctgcccccctgttctggcccagcccaagcaccctccaccccaccccggcctgctcaaaggggccctgtctgccagagcagagcctcctcCAAGGCTCTATGGCTCTCGCTCTCCAGCTCCCtcatcctctctttttctcttcttcccctccaCCtctcgctcttctgtcaccttctctccgtctctccccaccctctctgtctctatctctgtctctgtctcaccctttgtttctatctctccatccctctctcccttctgtccttcaagccgtctgtgtctttgtgtgtgtgtccgtgcgtgtccgtgtgcgtgtgcgcgcgcccgtgtgtatctgtgtgtgtgtgtgggggggtgggtttgctcgtggtggtggtggggtgtgtctgggtgtCCGtcagcccctctttcccgggatcaggctgccggggctctagtgccagcgcgggacaaagcagggccttcctgccccgttggccacgggccggtcttcctcgggacaagcgacaatggtgtgggcgttgtgagaaaaagggcccgcggggctgggccggctgttcgcccccgggcagccctggcttctctgggagcgtggggcaagagggggccttgcaggaggggcggcgaggaatccaaaataatttttccgcggcaaggcggaggaccagaggggatcccaggaccgtgggccctgggccctgacacctgggatcacaccccgtcctgagcaggccccaagtgttggaagctccggagctggagagccaggggaaggccTGGAGTGTCAGCTAAAGGGAGGCCGCCTGGAGAGTCCAGAGCCCTGGCAGGGAATGGAGGCCTCGGGCGCCTCAGCGGTCCTGCGCGTGGTCTGGCCGCCGGCGATAGCGGGACGCTCTGCGAGGCCGGCGGAAAACGCAGCGCGGCGACTGGTGCTTGGGCGTATAGAGGGGGAGAGCAGCCCggccgcgggcgagcggctccgggggtgcctgatcccagcctcgcggccccgggttggtggtgacgcctggaatcagacgcgcgtagctggaccgggctcttggaccagccaggcgCCACCGCCATTGTCTACGGCCATACCATTCTAAACACGAGagaaacccaagccggggcccgtgggcacgctcggggccactgctcccaccacagggacgggcgcactcgacaactttcaggacccacagcaccaagaggacagggaggagccagcaaaggaatgacgctacgaaacgcacccccaaagccaccaaccaatccaagtgaaaacacgtctcagggctcccttggttttccctcgtgggcggccctgcccccctgttctagcccggcccaggcacgctccaccctaccctggccaaaggggcccctgtctaccagagcagagcctccttctccaagGCTCTGTTGctctccttctctagctccctcgcccgctccctttctctacttccctctccACCTTGCCcgctctcctccctctctctctctctctctctctctcgctgtttctctctctccttccgtTTCTATCTTTCCATCCCTCTgtcctttgcttttcttcaagctgtctgtgtctttgtgtgtctgtgtgtgtgcttgtgttcccgcgcgtgcgcccgtgtgtgtctgtgtgtttgggaGTGGGtttgctagtgattgtggtggggtgtgtctggatgtccgtcagtacctttgtcctgggatcaggctgccaactctattgccagcgcgtgggtgtcacagttgccctgatagtctcacacacgcaggtgtgtggatctcgttcattttcatgtagacaacgagatcgaaaccacagagaaaagaatccgtgcatcacggcctgacgatggattcctgtttcctgcaaaatggggggtctgcaatatagcctgtttgaaactggaaaggagagcaccgacacgatgctggtgttccacgcattcctggaagtttctgggtccccacagagctcgggaaacaaacagtcaacatggtcacactttcggggggcgggggcagagacttgagcaacaggcacctctgcagagggcaaagaaacgtggaatccagaatcacgctttagttggcctgagcgtgattcctgtgtggatgggactatccgcctcgcgctctgttgcagggctcagcgtggggatatgtcatctgtgaaccatgtggatgaaaaacggacaaccacctgagtctcagctcattgctctctggggaattcgctcattccttcggaaacggaattcgtctgaatcgctccgggatgaagtaactcaggctggcgatccggagggcccagcacttagcccgcgctgggcacccagcattttcccggagtgctgggtcctgttggttctggaggcagaagaccgtttttctgtctgccttcctttatctgtttcttgctccttttgtccctcggtccatccttccgtctgctcttcccttcctcccctggttttttcctccctttctccctccctccctctttctctcctttccagggtccctccgtccatccatcctttcctagctccatccttccctcccactctgtctccgttcccgtcctcatctctgcctgccttgcctcttgcctggaaagggcagcaccctggtttgcacGGGGTCTCgggtctacatttagttgcaaggcgctccatggtgctggcgaggaggctggcgggacgggggttggcaagtgttggtgagcgaagaggcagaggagtcgagccacggaaaggagaactggcctggcttctgccccggcccagcgcttcgcggactgaggtctccgccAACTCGACTGAAGAACGCTGGGGAAaaaggaatgagagctccgcctgggctggttggaaaacctaggctgctgcctgcaaacctgcgcatgcgcagtagacagtccacctcccggtacctgggcgggccctgggatccccgggatgctcaggaaagaatgacagccctcctctgtgtggagtctctcaccggacctggaactcagggatcctagacaggtcagctggaagggaaggcacgcctctccataccgagtcagaggttcaccgcgaaagagagggcgccatcctgcccccaccccgccccaaccccgctccaacctgctcctccagcagagcccggtgttcttcctggctgaggagtggttccagcagagcgggctcttccacgtccttcagctcccccagtggcgccggatctaggaaaggtcgtgccttttgctgaaactctggtgtctacaggagctcatataacaggctggaggtgactgtagacgagcgccccggctcctggagcggttgggaggcgcctggatggctggcatctgtgcttgccgcggaggcgtccgggggcgcgggctggggaggtggagctgccccggcttggggttcccacgccgccccggcgacctggggaccccggccccagccccaccacggactcccctgggacgtgggtggcgcaagcaccccttggccctgcggccccgcttgagcgggcccaggctgtgccaccgcgcaggggcccggcaggccgtcgcgctgcgcgtcccggtcctcccggcttttgcccgggtgcggaggccaccgaggagcctgagggtgggagagcgccccgtccggaggagccggggcggcgtaggcgaaatccccgcgcgccggggcaggttgggagaccccctctgccggcgcggcctggctgggctgcagcgcgggggcggccctcgctgcctggctcacgaaagccccctgtgggagagccccaggcgcgcagggcacgtggggtgcgggaagccccgttccccacgcgccggtgtgggcgaaggcgacccacgagggagcagggtgacccccgccaggggccgcgctgcacaggccgcctgcctgcgcgggcgccctgccaccctgtcccgggtgcctggcccttcgattctgaaaccagatctgaatcctggactccgggaggcccgtctctctggccagctcctcccgggcggcgatgcctggaaagcgatccttctcaaaggctcggaggagcagggcggtctgggatccggtgacggcggtccgctttcgccggccttctggcgggccgcgtctcccgggccagggccgagattcccgccggtgctgcctcagctggcgtgacctctcattctgaaaccaaatctggaccctgggctccggaatgccgatggcctgggccagccgttctctggtggcgatgcccgggtacgggttccgctcaaagcaggctcgcagggcctcgctttggctcggggtccaaacgagtctccgtcgccgtcctcgtccccgggcttccgcggggagggtgcTGTCCGAGGGTgtcgggagggccatcgcggtgagccccggccggaatttcacggacggacgcgggcagagagaggccggcgggctcccgtgcacctcagccggcctgtgcactgcggcaggtgcagccaggaggccCTTAGAAAGACCTACCACCTCCACCGCGTTATGAACATGCATGAGCTCGGGGCCCAAGGTCCCGGGGTAGCCCGCCCTCCGAAGCCGAAAACCACAGGGACCAGGGCcttgtggggtgggtgggtgcaGGGCCGGATTggaggggaaagaggggcttccggggctggctctctgaggttctccagtaattctatggaaactggaagccgctgtcttgactcagttttcaggcagaaaccaccccgaagggtggagtgtggaactgagcttccgtgacggtcttgagttttccaggccctctgtgggtgtcgccgttgccgtgatagttcacacacgcaggggtgtggatctcgttcgttttcatgtagaaaacgagagcgaaactgcagagaaaagaaacgtcgggtgcatcacggcctgaccacggattcctgtttcctgcaacaaggggagtctccactgtggccggtctggaaaccggaaaggagagcgaagtcacgatgctgcttttccacgcttcgctggaggtttctgtgtccccgcagagctcgggaaacagccaacGTGGTCGCGctttcgggggcgggagacacgcgagcaacaggtccccttgcagagggcgaaggagcgtggaacccggaatcacggttcactcggcccgagtgtgactcccgtgtggacgggcctgtccgcctcgcgctctgttgctcaacgcggggccgtgtcgtctgtgaaccacgtggatggaaaacggacaatcacccgcgtctcggctcattgctctcattccttgggaggcggaattcgtccgaattgctccgggatgaagtgacccgggccggcgatccggagggctggtgagctggtgggcgccccgcaagcagacgcg

>DUX4T_4qA_complete_sequence
CATCCCCAGGCTGAGCCCTGCAACGCGGCGCGAGGCCGACAGCCCCGGCCACGGAGGAGCCACACGCAGGACGACGGAGGCGTGATTTTGGTTTCCGCGTGGCTTTGCCCTCCGCAAGGCGGCCTGTTGCTCACGTCTCTCCGGCCCCCGAAAGGCTGGCCATGCCGACTGTTTGCTCCCGGAGCTCTGCGGGCACCCGGAAACATGCAGGGAAGGGTGCAAGCCCGGCACGGTGCCTTCGCTCTCCTTGCCAGGTTCCAAACCGGCCACACTGCAGACTCCCCACGTTGCCGCACGCGGGAATCCATCGTCAGGCCATCACGCCGGGGAGGCATCTCCTCTCTGGGGTCTCGCTCTGGTCTTCTACGTGGAAATGAACGAGAGCCACACGCCTGCGTGTGCGAGACCGTCCCGGCAACGGCGACGCCCACAGGCATTGCCTCCTTCACGGAGAGAGGGCCTGGCACACTCAAGACTCCCACGGAGGTTCAGTTCCACACTCCCCTCCACCCTCCCAGGCTGGTTTCTCCCTGCTGCCGACGCGTGGGAGCCCAGAGAGCGGCTTCCCGTTCCCGCGGGATCCCTGGAGAGGTCCGGAGAGCCGGCCCCCGAAACGCGCCGCCCCTCCCCCCTCCCCCCTCTCCCCGTTCCTCTTCGTCTTCCGGCCCCACCACCACCACCGCCACCACGCCCCTCCCCCCACCCCCCCCCCCCCACCACCACCACCACCACCACCCCGCCGGCCGGCCCCAGGCCTCGACGCCCTGGGTCCCTTCCGGGGTGGGGCGGGCTGGTCCGGGGGGCTCACCGCCATTCATGAAGGGGTGGAGCCTGCCTGCCTGTGGGCCTTTACGGCGGGCGGCTGGCTGGCTGGCTGGCTGTCCGGGCAGGCCCCCTGGCTGCACCTGCCGCAGTGCACAGTCCGGCTGAGGTGCACGGGAGCCCGCCGGCCTCTCTCTGCCCGCGTCCGTCCGTGAAATTCCGGCCGGGGCTCACCGCGATGGCCCTCCCGACACCCTCGGACAGCACCCTCCCCGCGGAAGCCCGGGGACGAGGACGGCGACGGAGACTCGTTTGGACCCCGAGCCAAAGCGAGGCCCTGCGAGCCTGCTTTGAGCGGAACCCGTACCCGGGCATCGCCACCAGAGAACGGCTGGCCCAGGCCATCGGCATTCCGGAGCCCAGGGTCCAGATTTGGTTTCAGAATGAGAGGTCACGCCAGCTGAGGCAGCACCGGCGGGAATCTCGGCCCTGGCCCGGGAGACGCGGCCGGCCAGAAGGCCGGCGAAAGCGGACCGCCGTCACCGGATCCCAGACCGCCCTGCTCCTCCGAGCCTTTGAGAAGGATCGCTTTCCAGGCATCGCCGCCCGGGAGGAGCTGGCCAGAGAGACGGGCCTCCCGGAGTCCAGGATTCAGATCTGGTTTCAGAATCGAAGGGCCAGGCACCCGGGACAGGGTGGCAGGGCGCCCGCGCAGGCAGGCGGCCTGTGCAGCGCGGCCCCCGGCGGGGGTCACCCTGCTCCCTCGTGGGTCGCCTTCGCCCACACCGGCGCGTGGGGAACGGGGCTTCCCGCACCCCACGTGCCCTGCGCGCCTGGGGCTCTCCCACAGGGGGCTTTCGTGAGCCAGGCAGCGAGGGCCGCCCCCGCGCTGCAGCCCAGCCAGGCCGCGCCGGCAGAGGGGATCTCCCAACCTGCCCCGGCGCGCGGGGATTTCGCCTACGCCGCCCCGGCTCCTCCGGACGGGGCGCTCTCCCACCCTCAGGCTCCTCGCTGGCCTCCGCACCCGGGCAAAAGCCGGGAGGACCGGGACCCGCAGCGCGACGGCCTGCCGGGCCCCTGCGCGGTGGCACAGCCTGGGCCCGCTCAAGCGGGGCCGCAGGGCCAAGGGGTGCTTGCGCCACCCACGTCCCAGGGGAGTCCGTGGTGGGGCTGGGGCCGGGGTCCCCAGGTCGCCGGGGCGGCGTGGGAACCCCAAGCCGGGGCAGCTCCACCTCCCCAGCCCGCGCCCCCGGACGCCTCCGCCTCCGCGCGGCAGGGGCAGATGCAAGGCATCCCGGCGCCCTCCCAGGCGCTCCAGGAGCCGGCGCCCTGGTCTGCACTCCCCTGCGGCCTGCTGCTGGATGAGCTCCTGGCGAGCCCGGAGTTTCTGCAGCAGGCGCAACCTCTCCTAGAAACGGAGGCCCCGGGGGAGCTGGAGGCCTCGGAAGAGGCCGCCTCGCTGGAAGCACCCCTCAGCGAGGAAGAATACCGGGCTCTGCTGGAGGAGCTTTAGGACGCGGGGTTGGGACGGGTCGGGTGGTTCGGGGCAGGGCGGTGGCCTCTCTTTCGCGGGGAACACCTGGCTGGCTACGGAGGGGGCGTGTCTCCGCCCCGCCCCCTCCACCGGGCTGACCGGCCTGGGATTCCTGCCTTCTAGGTCTAGGCCCGGTGAGAGACTCCACACCGCGGAGAACTGCCATTCTTTCCTGGGCATCCCGGGGATCCCAGAGCCGGCCCAGGTACCAGCAGGTGGGCCGCCTACTGCGCACGCGCGGGTTTGCGGGCAGCCGCCTGGGCTGTGGGAGCAGCCCGGGCAGAGCTCTCCTGCCTCTCCACCAGCCCACCCCGCCGCCTGACCGCCCCCTCCCCCACCCCCACCCCCCACCCCCGGAAAACGCGTCGTCCCCTGGGCTGGGTGGAGACCCCCGTCCCGCGAAACACCGGGCCCCGCGCAGCGTCCGGGCCTGACACCGCTCCGGCGGCTCGCCTCCTCTGCGCCCCCGCGCCACCGTCGCCCGCCCGCCCGGGCCCCTGCAGCCTCCCAGCTGCCAGCGCGGAGCTCCTGGCGGTCAAAAGCATACCTCTGTCTGTCTTTGCCCGCTTCCTGGCTAGACCTGCGCGCAGTGCGCACCCCGGCTGACGTGCAAGGGAGCTCGCTGGCCTCTCTGTGCCCTTGTTCTTCCGTGAAATTCTGGCTGAATGTCTCCCCCCACCTTCCGACGCTGTCTAGGCAAACCTGGATTAGAGTTACATCTCCTGGATGATTAGTTCAGAGATATATTAAAATGCCCCCTCCCTGTGGATCCTATAGAAGATTTGCATCTTTTGTGTGATGAGTGCAGAGATATGTCACAATATCCCCTGTAGAAAAAGCCTGAAATTGGTTTACATAACTTCGGTGATCAGTGCAGATGTGTTTCAGAACTCCATAGTAGACTGAACCTAGAGAATGGTTACATCACTTAAGATCAGTGTAGAGATATGTTAAAATTCTCGTGTAGACAGAGCCTAGACAATTGTTACATCACCTAGTGATCAGTGCAGGGATAAGTCATAAAGCCTCCTGTAGGCAGAGTGTAGGCAAGTGTTCCCTCCCTGGGCTGATCAGTGCAGAGATATCTCACAAAGCCCCTATAAGCCAAACCTTGACAAGGGTTACATCACCTGTTTGAGCAGTGGAAATATATATCACAAAGCCCCCTGTAGACAAAGCCCAGACAATTTTTACATCTCCTGAGTGAGCATTGGAGAGATCTGTCACAATGCCCCTGTAGGCAGAGCTTAGACAAGTGTTACATCACCTGGGTGATCAGTGCAGAGATATGTCAAAACGCTCCTGTAGTCTGAACCTAGACAGGAGTTACATCACCTTGGGGATCAGTGCAGAGATACGTGAGAATTCCCTTGTAGGCAGGGCCTAGACAAGTGTTACATCACCTAGGTTATCAGTGCAGAGATATGTGAGAATTCCCGTGTAGGCAGAGCCTAGACAAGTGTTACATCACCTAGTTTATCAGTGTAATTATTAGTCATAAAGCCTCCTGTAGGCAGAGCGTAGACAAGAGTTCCCTCCTCAGGGTGATCAGTGCAGAGATGTGTCACAAAGCTCCTGTAGGCAGAGCCTAGACAAGAGTTTCATCACTTGGTTGATCAGTTCAGAGATGTGTCAGAATGCCCATGTAGGCAGATCTAAGACAAGCGTCCATCACCTGGGTGATCAGTGCAGAGATATGTACCAGTGTCCCCTGTAGGCAGTGCCTAGACAAGAGTTGAATCACCTCAGAGATCAGTGCATAGATATGTCACAAAGCCTTCTGTAGGCAAAGCCCATACAAGGTTTAGATCACCTAGGTGATCAGTGCAGTGATATGTCACAAAAATCCCTGTAGACAGAGCCTAGACAAGAGTTACTTCACCTGGGTGATCAGTGCAGATATTTGACACAATGCCCCCATAGACAGAGCCTAGGCAAGACTTCCATCACCTGGGTGATCAGTGCAGAGATATGTCACAAATCCCCCTCTAGGCAGAGTATAGAGAAGAGTCCCATCACCTGGGTGATCAGTGCAGAGATATTTCACAATGCCCCCTGTAGGCAGAGAGTGGACAAGAGTTACATCACCTAGATGATCTGTGCAGAGCTATGTCAAAACGCCCCTGTAGGCAGAGCCTAGATGAGTGTTACATCACCCGGGTGACTCATTGCAGAGATACGTCACAATACCCCCTGTAGGTGGGGCCTAGACAAGAGTTACATCACCTGGGTGATCAGTACAGAAGTATGTCACAAAGCCCCTGTAGGCAGAGCCTAGACAAGAGTTACATCACCTGGGTTATCAGTGCAGAAATATGTCACAAAGCCCCTGTAGGTCGAGTCTAGACAAGAGTTACATCTCCTGGGTGATCAGTGCAAAGATATGTCACAAAGCCCCCTGTAGACAAATCCCAGAAAATTGTTACATCACCTGGGTGATCAGTGGAGATATGTGTCACAATTCCCCTTTAGGCACAGCTTAGATGAAGCGTTACATCACATGAGTGATCATTGCAGAGTTATGTCACTATGCCCCCATAGGCAGATCCAAGACAAGAGTCCATCACCTGGGTGATCAGTGCAGAAATATGCCACAATGCCGCCAGTAGGCAGATATAGACAAGAGTTACATCACCTGCGTGATCACTGCAGAGATATATCACAATGCCCCTGTAGGCAGAGCCTAGACAAGAGTCCCATCACCTGGGTGATCAGTGCAGAGTTATGTCACAATGCCCCCTTTTGGCAGAGCCTAGACAAGGGTTACATCACCTGGGTGATCAGTGCAGAGATATGTCACAATGTCCCTGTAGCCATATCCTTGACAAAAGTGACATCACCTGGGTGATCAGTGTGGAGAGAAAGTCACAATGTCTCCAGTAGGCAGAGCCTAGACAAGAGTTACATCACCTGGGTGATCAGGGCAGAGATATGTCACAATGCCCCCTGTAAGCAGATCCCAGACAAGAGTTGCATCACCTCGGTGATCAGTGCAGAGATACGTCACAATGCCCCTGTAGGCAGAGCCTAGACAAGAGTTACATAACCCAGGTGATCCGTACAGAGTGATGTCACAACGCCCTCTGTAGGCAGAGACTAGAAAAGAGTTACATTACCTGGGTCATCAGTGCAGAGATATGTCACAATGCCCCCTGTAGGCAGAGCATAGAGAAGAGTCGCATCACCTGGGTGATCAGTGTAGAGATATGTCACAATGTCCCCTGTAGGCAGAGCACAGAGAAGAGTTGCACCACCTGGGTGATCAGTGCAGAGATATGTCACAATGTCCCCTGTAGGCAAAGCCTAGGCAAGAGTTACATCACCTTTGTCATCAGTTCAGGGATATGTGAAAACGCCCCTGTAGGCAGAGCTTAGACAAGAGTTACATCACCTAGTTGATCAGTGCAGAGATATTTCACAATACCCCCTGTAGGCAGATCCTAGACAAGAGTTGCATCACCTGGGTGATCAGTGCAGAGATATTTCACAACGCCCCCTGTAGGCAGAGGGTAGACAAGAGTTACATCACCTAGGTGATCAGTGCAGAGATTTGTCGAAATTCCCTGTAGGCAGTGCTTATAAAAGTGTTACATCACCTAAGTGATCAGTGCAGAGATATGTCACAAAGCTCCTGTAGGCAGAGCTTAGATGAGTTACATCACCTGGGTGATCAGAGCAAAGGTATGTCACAAAGCCCCCTGTAGGCCAAAGCCTAGACAATAGTTACATCACTTGGGTGATCAGTGGCGAGATCTCTCACAATTCCCCTGTAGGCAGAGCTTATACAACAGTTACATCACCTGGGTGATCAGTGCAGATATATGTCACAATGCCCCCATAGGCAGATCCAAGACAAGAGTCCGTCTCTGGGTGATCAGTGCAGAAATACGTCACAATGCCCCCTTAGGCAGAGCCTAGACAAAAGCCTGACATTTGGGATGATTAGTGCAGAGTTATGTCACAAAGTCCCTTTAGGCAGATCCTAGAAAAGAGTCCCATTACTTGGGTGATCAGTGCAGAGATATGTCACAATGCCACTGTAGGCAGAGCCTAGACAAGAGTTATATGACCTAGGTGATCAGTGCAGAGATACATTGCAATGCCCCTGTAGGCAGAGCCCTGACAAGTGGTACATCACCTGGGTGATCATTGCAGGGATATGTCACAAAGCACCCTGTAGGCAGATCCTAGACAAGAGTTACATGACCTGGGTGATCAGTGCAGAGATATGTCACAATGCCACTGTAGGCAGAGCCTAGACAAGAGTTACATGACCTAGGTGATCAGTGCAGAGATACATCGCAATGCCCCTGTAGGCAGAGCCTTGACAAGTGGTACATCACCTGGGTGATCATTGCAGGGATATGTCACAAAGCACCCTGTAAGCAGATCCTAGAGAAGAGTTATATCACCTGGGTGATCAGTGCAGAGATATGTCACAAGCCCCCTGTAGGCAGAGCCTAGACAAGAGTTATATCACCTGGGTGATCAGTGCAGTGATATGTCACAATGCTGTGTAGCCAGAGCCTAGACAAAAGTTACAGCACCTGGGAGATCAGTGCAGAGATATGTCACAATGTCCCCAGTAGGCAGAGACCAGGCAAGAGTTGGATCACCTCGGGATCAGTGCAGAGATATGTCTCAATCCTCCTGTGGGCACAGCCTAGACAAGAGTTACATCACCTCGGTTAACAGTGCAGAGATATGTCAAAATGCCCCTGTAGGCAAGCCTACACAAGTATTACATCACGGTAGTGATCAGTGCAGAGATATGTCACAATACCCCCTGTAAGCAGAGCCTAGACAAGAGTTACATCACCTGGGTGATCAGTGCAGAGATATGTGACAAGCCCCTTTAAGCAGAGCCTAGACAATAGTTACATCACCTGAGTGATCAGTGCAGAGATCTGTCACAATGCCCCTTTAGGCAGAGCTTAGACTAGAGTTACATCACCTGGGTGATCAGTGCAGAGATATGTCACATTGCCCCCATAGGCAAATCCAAGACAAGAGTCAGTCACCTGGGTGATCAGTGCAGAAATATGTGACAATGCCGCCAGTAGGCAGAGCCTAGAGAAGAGTCCCATCACCTGGGTGATCAGTGCAGAGTTATGCCACAATGCCCTCTGTAGGCAGAGCCTAGACAAGAGTTACATCATCTGGTTGATCAGTAAAGAGATATTTCACAATGCCCCTGCAGGCAGAGTGTAAGCAAGAGTTACATCACCTAGATGATCAGTGCAGAGATACGTCACAAGGCCCCCTATAGGCAGAGCCTGGACAAGAGTTACATCACCTCGGTGATCAATGCAGCGATATGTCACTATGCCCCGTAGGCAGAGCCTAGTCAAGCGTTACATCACCTGGGTGATCAGTGCAGAGATATGTCAGAAAGCCCCCATACACAGAGCCTAGACAAGAGTCCCATCACCTGGGTGATCAGTGCAGAAATATGTCACAATGCCCCTATAGGCAGATCCAACACAAGTGTTACATCACCTGGGTGATCAGTGCAGAAATATGTCACAATGCCCCCATAGGCAGATCCAACACAAGAGTTACATCACCTGGGTGATCAGTGTAGAGATATGTCACAATGCCCCCGTAGACAGAGCCTAGACAAAAGTCCCATCACCTGGGTGATCTGTGCAGAGATATGTCACAAAGCCCCTGTAGGCAGAGCCTAGACAAGAGTTACATCACTTTGTTGATCAGTTCAGAGATGTGTCACAATGCCTATGTAGGCAGAGCCTAGACAAATGTTCCATCGCCTGGGTGATCAGTGCAGAGATATGTGACAAGGCCCCTTACAGAGCTTTAGACAATAGTTACATCACCTGAGTGATCAATGCAGTGATATGTCACTACGCCCCAGTAGGCAGAGCCTAGTCAAGCGTTACATCACCTGAGTGATCAGTGCAGAGATATGTCACAAAGCCCCCATACACAGAGCCTAGACAACAGTCCCATCCCCTGGGTGATCAGTGCAGAAATATGTCGCAATGCCCCCATAGGCAGATCCAACACAAGAGTTACATCACCTGGGTGATCAGTGTAGAGATATGTCACAATGCCCCCATAGGCAGAGCGTAGACAAAAGTCCCATCACCAAGGTGATCAGTGCAGAGATATGTCACAAAGCCCCCATAGGCAGAGCTTCTAGACAAGAGTTACATCACTTGGTTGATCAGTTCAGAGATGTGTCACAATGCCCATGTAGGCAGAGCCTACACCAGTGTTACATCACTTAGGTGATCAGTGCAGAGCTATGTCACAATACCCCCGTAAGCAGAGCCTAGACAAGAGTTACATCACCTGGTTGATCAGTGCAGAGATATCTCACAATGTCCCTGCATGCAGAGTATAGACAAGAGTTACATCACCTAGATGATCAGTGCAGAGATATTTCACAATGCCCCCTGTAGGCAGAGCCTAGATAAGAATTATATTACCTGGATGATCAGTACGGTGATATGTCACTATGCCCCCTGTGGGCGGAGCCTAGACAAGAGTTACATCACCTGGGTCATAAGGGCAGAGATATGTCACAATGCTCCAGTAGGCAGAGCCTAGACAAGAGTCCTATCACCTGGGTGATCAGTGCAGAAATATGTCACAATGCTTAGTAGACAGAGCCTAGACAAGAGTTACATCACCTGGGTGATCAGTGCAGAAATATGTTGCAATGCCCCCATAGGCAGATCCAACACAAGAGTTACATCACCTGGGTGATCAGTGCAGAGATATGTAACAATGCCCCCAGTAGGCAGAGCCTAGAGGAGAGTTACATCATCTGGGTGATCTTTGCAGAGATATGTCACAATCCCCCAAGTAAGCAGAGCCTAGACAAAAGTTACATCATCTGGGCGATCAGTGCAGAGAGAAGTCACAAAACCCACATAGGAAAAGACTAGACAAGAGTTACATCATCTGGGTCATCAGTGCAGACATATGTCAAAGCTGCCGTAGACAGAGTGTAGACAATTATTACATCACTTGGGTGATCAGTGCAGAGATCTATCACAGTGCCCCCATAGGCAGAGCCTAGACAAGAGTTCCATCACCTGTGTGATCAGTGTAGAGATATGTCACAATGCCTCCTGTAGGCAGAGGCTAAACAAGAGTTACATCACCTGGATTTTGTTTCCTGCAATATGTCACAATGGCGAGGGTGAGGGTTAGGGTGAGGGTGAGGGTTAGGGTGAGGGTCAGGGTGAGGGTGAGGGTTAGGGTTAGGGTGAGCCTTAGGTTTAGGGTTAGGGTTAGGGTTAGGGGTTAGGCTTAGGCTTAGGGTTAGGCTTAGGCTTAGGGTAAGGCTTAGGGTTCAGGTTCAAGTTTGGATTCGGGTTCAGGTTAAGAGTTAGGGTTAGGGTTACTGGTTAGGGTTAGGGGTTAGGGTTAGGGGTTAGGGCTGGGTTAGGTTTAGGGTTAGGGTTAGGGTTATGTTTAGTTAGGGTTAGGGTTAGGTTTTAGGGTTAGGGTTAGGGTTAGGATTGGGGTTAGGTTTAGGGTTAGGGTAGTGTAAATAATTTCACATTATTACTAATAATAAATTATTATTTATATTACACTATTACTTAATATATAGGCTATTAAGACATGTTTGTCTTCAAAGAATGGCCTTGGTTTCTGTGGACAGTTTCTCCTCATGGAAAGGTAGTGTGTCTCTCAAGTAAATCATGGACAAAACGGGTCCCCAGGAGCTACAGGCTGCAGAAGCAGCTTCTCCTCTATGTTCTTCACTGCCTCATACTGTTGTTGACCTTGAAACCTTCTTTTGGTCTAGTTTTATCAACAGAGCTAGTATTTACATGAGGTTCTACTACATACCAGGTTCCAGAAAGCTAAATGCTTTTTGTTTGTTTTTATTCACTAAATACAAATCACAACTCTGTTCTCATTACACACACAACAAAATTTAGCTGAGGGAGATTGAGTGACTTTCCCAGGGTCACACAGCTACTAATAGCAGAGTAGTGTTTAGATTCATATGGGAATACTGAACACAGAAATGAACCAATGGAAACATCCTACGTTCCAAAAGCCTACTCAAGCCATTTGTTCTTATTTTAAGGAAAATATGCTAATTTTAAACTCCAAATACTTATGAATGGCAGAGATCTACAGATTTGATTCTGATGTAAGAAATGATGCTCACCAGCTGGTTACTGCTACCACCCCACAACCCGCAGCATACTGGACAAATGTCTAAGCCTCGTGGTTAGTGGGGACATTGCTGGTGGAGTCTGAAATTGTCATGCAGTGACTCACTCAAGCTTAGGCAGATTTGGTGATATATGACACAGAGATGCAAAGAAATGTTGTAGCTGACACACACAGGCTGGCTCTGGGAGATGCAGAAGGAGCACGTCCCCCAAAATGAAGCCAGACAGACATCCTTAAGGAAGGAGCAAAGGGGCTTCATCTTAAAGAATGAAGAAGGGATTTGTCATGAGAGATGTGGCAGGAATTTCTTGAGAGGCAGAGGGAGAGCATGAGAATGTTAGGAAGGCAGGAGAGACTCTCACACATCTGGGAAGCTGACAATCCATCAGCATGTCCAGGAGGAAAATAAGGAGGAGGAGCAGAAATAGATGAGGCTGGATATAGAAGCAGGGCTGAAGCTGTGTTGTTTGTGGTAAAGAGTTGTGATTCTATCCAGAAGGCAATAGGTAGCATTCTAAACAGAGATCCTTTTTTTTTTTGAGATGGAGTCTTGCTCTGTTGCCCGGGCTGGAATGCAGTGACACGATCCCGGGTCACTGCAAGCTCCTCCTCCCAGGTTCACACCATTCTCCTGCCTCAGCCTCTGGAGTAGCTGGGACTACAGTCGCCCGCCACCACACCCGGCTAATTTTTTTGTATTTTTAGTAGAGACGAGGTTTCACTGGGTTAGCCAGGATGGTCTTGATCTCCTGGCCTCGTGATCGGCTAGCCTCGGCATCCCAAAGTGCTGGGATTACAGACGTGAGCCACCACGCCTGGCCACAGAGATCTTTTAAAACAAGAGTCAGCAAATATTTTCTGCAAAGGGCTAAATGTTAAATATTTTAAATTTTCCAAGCCATATGGTCTCTCTCTCAATGACTCAGCTCTTCCATTATACCATGAAAGTAGCCAGAGACGTTATATAACACATGTATGTGGCTGTGTCCCATTACAACTTTACTTACAAACGCAGACTGTGTCAGACATAGTCCATGTATGGTAGTTTGCCACACCTTGTTTTAGAAAGCTCAGGTTTATGATGTGATGGAGAATTCCTACAAGAGTTCTTGTTTTAAATGGTAGAGTGAACATACACTGGAATTCTATACTGCTTGACCCAAGCTTTTGATAGCAAAAGGTAGAAAAGACAGATAGTAAACAGATAGATAGATGATAGGAGGTAGATAGATAGATGATAAAGAAAGTACATAGCTGTTCCAGAAAACAGAAACTGAAAATTTCATGAACCAAAAGCAGAGTAATATACTTTAGAAAGGAAACAGGCTGGAAAACCCACAGTTGCAAAGCAAATGGAATTTCCAACTGCCTCTTGTGGCCCCTTCCTTGAAGTAGTCATAGCTCAGGGTGTTTGACTTCTTCCTCTGTTTTTTGTTTGTTTGTTGTTTGCTTTTCTGTGGGGTTTTTGTTGTTGTTGTTTGCTTTTTTTAAAAAAAATTCCTCACTGCTTTTTTGTCACAGCAGCCTTTGTCGCTTCAAACACCGCAAGTGTTCTTTTAAAAGAATTATATCAACCTTTCAAGTGAAATGCAACATGTCTGAAACGTGGTATCTGGAGAGGTGAGATGGACAAAGGAGCCCTTGTTACTGCACGTTTTCATTCTCCAAACTTCACCTTGCACACAGTAACAGACAATGCACAAATCCACTTCCTTATGGACGGAAATTCTGAAATCCTTTTATGCCTGGCCTTTCCATCCTTCAACTTCCCCTTTCCCATGCTGTGAATGATTGTATTGGACATTTTTGTTTTAATCTCAGTGACAGGGGAACACAGGTAGCTCTAATATAGCTGTGACCCAGATGCTTCTGTTTCTAGCGTGTATTTATTTTGCAGCAAACATTTACATCCATGATTTTTCACTGTCTTTTGAAAATACCAGCAATATCTCATCTGAGGTAGAATGTTTCTAGTGGTTGTGTTCTGAGGGAGAAAACTAATCTTTTCTCTTTCCACTGCATTCTAGGAACAGTAAGAGGACTCATAGAGGAATAATTTGTTTCCACATTACAGAGTGGGTAATAAGCAGATTAGTAAAAACAATTCTGCTTCACTTCAATAACAGCCTCCTCCAACTCATTTTTTCTCAACAAACTTATTTTTCCAGCAGAAGAATCCCAGACTTCTTAGAGAACCCAGTGACTTTTTGCACCTTAAATCTGTGAAATCCTCATGTTTTCTTCTGCTGTATCTATAGTTCAAACAAAGATGAGGCAAAACTAGACGCATTCCTGAAGGAACCCAAGAAATTCCTCTTTCTGTCTCGGAATGAAATGAATTCTCCAGACCACTAGTTCTAACCTTCAAAAACCAAACCTGTTTGTGAGATCTCCTTCAAATACTACTGTAGACCCCAGTATTTATTCATTAAATTTTAAAATATTTGTTTACCGGAATCATATTTGTAATTTTAGTATTTGTATTAATATAAGGGAGAAATGTTTAAATCTGTCTATGCCATATGTGCCTCTGGCTTATTGCCCAATTAATTGCAGTCTCAGGCTAAACTTTCGTTTGCTCCTCTCAATTTTTGTCAGAAGAAATATAACTGATCTCAAAACATCTGCTTTTATGTAGGGACTTGTGCTGCCATCTCCATTCCTCTCTCTTTTTGCAATCTGGGTGGAAGTTCTTTAATATGAACATTTCAACCAGCTTCATTCTACCACATCCACTATGAGCACATTCAAACGTATCCAGCCAAGACTGTCATCTTAGGCCAGATCTTTTAGGAATCTATTTTGCTGTGATGTGGCTGGCACCACTTTGATTCACTGTATCACCCCAGGGTTCTTTTCATTTTATAAGCCCAAGAGGGCAGAAAATGAAGTAGATGAGCAATTAAACACTGTGAGTCAGGAGCGTCTCCCCTTGTGTTAGGCAATGTTGTAGAACATCGTATTTAGTAAGCTCCTAGCAGATGAGCCATGTGGCTTCTGAGCACACATGCCTGCTTGCTGCTGTGAGGTCAGACACCATAATGTCTTTTCCATCTCTGGAGGGAATTGTAAGGGCCACTTAATAACCTGTAAATCAGAGAGATAAAGGTGCTTCCCCAAAACACTGATGACAGAATGAAAGGTGAGGAGTGTTAGGCCCACAGTTCAAAAGTACAGGAAAGTCTCTCAGTGTGGGTTGTTGAAGAAATGCAGGTCTTTTTTCTTTTGGAAGTCTCCCTAGAATGGGGTCAAGGACTCTGCCCATTCTAGTATGAAAAATTGGGATATTAGACACCTTCAGATATTTATCCCCAGCTTTCATTTTGGGCTCTTAATTAGTTTGTTCATCCATCACAATCTCAAATGCTAAGCAGGGCATTTGAATCTCTCCACAGTGCAAATCAGCGCCGTCTTTTAAAGTTGAGTTTCTTCTTATTCTCACCTGATATACCTTATTTATCCCACACCCACCCTAATAACATATCGTGCTCACTGTTATCTTTGAGGCAACCCTTGAATTTTACTCAGCCTGGAGCGCTCTTCACATGTCTTGTCCAGAGCCAGTTCGGACTCATTCTTCAGCCGTGCATCAGTCAGTGGGGGCTAGCTTAAACTGTGGTGACAAACAACCTCCAAATTTCAGTGGCTCAAAAATCTTCTTCCTCATTTATTTACATCTCATGACTGGTCAGGTGAGAGGTAGCTCTGTGCTGTGTCATCCTAACACAGGAATCCAGAAGGAAGGAGGGACTGTCAATAAGATCCCCATTGCTATAGAAAAGAGAAAAAAGCATGTGGAATAGAACGCTGTTTCTTGGTTTCTCCTGAAAAAGTCACATGTTATTTCTTCTCACCTCCATTGGCAAAAAAAAAAAAAAAAAAAAAAAAAAAAAAGTCATGTGGCCATGGGAAAATTTAAGTAGGTGGGATGGAACAGTCAGAATGCATTCATAAAAAATGAACTGAAAATATTTGGAGAACAACACCAATGACTATCATGAATGCCAACATACATCCCTAACAAACTCCAAAGCTGTTACCCTCCAAACTTTTTATGTCTGCAAAGTATTAGAACTTCATTCGAAGCCATACCACTCAGAGGGAATGCAATACATATTGACATCTCCTTTAGGATGTCCATAGAGAATTCAAAGAAAGTAGTTATTGAAAAGTGCTTTTGGGTACAGCTATTTAGCACTAGAGGGTAAGAGTAGAGATAGATTGTAAAGATAATAATAGGGTTAGGCATAGGATTAGGATCTGGGTCAGAGTCAGGGCCGGAAGTATGGGAAGAGGTGGGGTCATGGTCAGGGTCAAGATCAAAGTCAGGGTTAAAGTAAGGGTCAGAATTAAGGACCAGGGTAGGGATCAGGATTTAGGTTCAGGCTCAAAGTCTTGGGACAGGGTTAGGGTTAGGATTAGAAGCAGAGCTTTGTTCTCAGGACCCACCCGAGGATGGGTCACCATGGCTTTGGAGCACCTGGTAGTGTGGCATGTCCACAGTGAAGACCAGAGTTTCGTTGTCCTTAAGACTGACC

>DUX4T_10qA_complete_sequence
CCCCAGGCTGAGCCCTGCAACGCGGCGCGAGGCCGACAGCCCCGGCCACGGAGGAGCCACACGCAGGACGACGGAGGCGTGATTTTGGTTTCCGCGTGGCTTTGCCCTCTCCAAGGCGGCCTGTTGCTCACGTCTCTCCGGCCCCCGAAAGGCGGCCATGCCGACTGTTTGCTCCCGGAGCTCTGCGGGCACCCGGAAACATGCAGGGGAGGGTGCAAGCCCGGCACGGTGCCTTCGCTCTCCTTGCCAGGTTCCAAACCGGCCACACTGCAGACTCCCCACGTTGCCGCACGCGGGAATCCATCGTCAGGCCATCACGCCGGGGAGGCATCTCCTCTCTGGGGTCTCGCTCTGGTCTTCTACGTGGAAATGAACGAGAGCCACACGCCTGCGTGTGCGAGACCGTCCCGGCAACGGCGACGCCCACAGGCATTGCCTCCTTCACGGAGAGAGGGCCTGGCACACTCAAGACTCCCACGGAGGTTCAGTTCCACACTCCCCTCCACCCTCCCAGGCTGGTTTCTCCCTGCTGCCGACGCGTGGGAGCCCAGAGAGCGGCTTCCCGTTCCCGCGGGATCCCTGGAGAGGTCCGGAGAGCCGGCCCCCGAAACGCGCCCCCTCCCCCCTCCCCCCTCTCCCCCTTCCTCTTCGTCTCTCCGGCCCCACCACCACCACCGCCACCACGCCCCCCCCCCACCACCCCCCCCCCCCACCACCACCACCACCACCACCACCACCCCGCCGGCCGGCCCCAGGCCTCGACGCCCTGGGTCCCTTCCGGGGTGGGGCGGGCTGTCCCAGGGGGGCTCACCGCCATTCATGAAGGGGGGAGCCTGCCTGCCCGTGGGCCTTTACAAGGGCGGCTGGCTGGCTGGCTGGCTGTCCGGGCAGGCCTCCTGGCTGCACCTGCCGCAGTGCACAGTCCGGCTGAGGTGCACGGGAGCCCGCCGGCCTCTCTCTGCCCGCGTCCGTCCTGAAATTGCGGCCGGGGCTCACCGCGATGGCCCTCCCGACACCTTCGGACAGCACCCTCCCCGCGGAAGCCCGGGGACGAGGACGGCGACGGAGACTCGTTTGGACCCCGAGCCAAAGCGAGGCCCTGCGAGCCTGCTTTGAGCGGAACCCGTACCCGGGCATCGCCACCAGAGAACGGCTGGCCCAGGCCATCGGCATTCCGGAGCCCAGGGTCCAATTTGGTTTCAGAATGAGAGGTCACGCCAGCTGAGGCAGCACCGGCGGGAATCTCGGCCCTGGCCCGGGAGACGCGGCCCGCCAGAAGGCCGGCGAAAGCGGACCGCCGTCACCGGATCCCAGACCGCCCTGCTCCTCCGAGCCTTTGAGAAGGATCGCTTTCCAGGCATCGCCGCCCGGGAGGAGCTGGCCAGAGAGACGGGCCTCCCGGAGTCCAGGATTCAGATCTGGTTTCAGAATCGAAGGGCCAGGCACCCGGGACAGGGTGGCAGGGCGCCCGCGCAGGCAGGCGGCCTGTGCAGCGCGCGCCCCCGGCGGGGGTCACCCTGCTCCCTCGTGGGTCGCCTTCGCCCACACCGGCGCGTGGGGAACGGGGCTTCCCGCACCCCACGTGCCCTGCGCGCCTGGGGCTCTCCCACAGGGGGCTTTCGTGAGCCAGGCAGCGAGGGCCGCCCCCGCGCTGCAGCCCAGCCAGGCCGCGCCGGCAGAGGGGATCTCCCAACCTGCCCCGGCGCGCGGGGATTTCGCCTACGCCGCCCCGGCTCCTCCGGACGGGGCGCTCTCCCACCCTCAGGCTCCTCGGTGGCCTCCGCACCCGGGCAAAAGCCGGGAGGACCGGGACCCGCAGCGCGACGGCCTGCCGGGCCCCTGCGCGGTGGCACAGCCTGGGCCCGCTCAAGCGGGGCCGCAGGGCCAAGGGGTGCTTGCGCCACCCACGTCCCAGGGGAGTCCGTGGTGGGGCTGGGGCCGGGGTCCCCAGGTCGCCGGGGCGGCGTGGGAACCCCAAGCCGGGGCAGCTCCACCTCCCCAGCCCGCGCCCCCGGACGCCTCCGCGCGGCAGGGGCAGATGCAAGGCATCCCGGCGCCCTCCCAGGCGCTCCAGGAGCCGGCGCCCTGGTCTGCACTCCCCTGCGGCCTGCTGCTGGATGAGCTCCTGGCGAGCCCGGAGTTTCTGCAGCAGGCGCAACCTCTCCTAGAAACGGAGGCCCCGGGGGAGCTGGAGGCCTCGGAAGAGGCCGCCTCGCTGGAAGCACCCCTCAGCGAGGAAGAATACCGGGCTCTGCTGGAGGAGCTTTTCGGACGCGGGGTTGGGACGGGGTCGGGTGGTTCGGGGCAGGGCGGTGGCCTCTCTTTCGCGGGGAACGCCTGGCTGGCTACGGAGGGGCGTGTCTCCCGCCCGCCCCCTCCACCGGGCTGACCGGCCTGGGATTCCTGCCTTCTAGGCCTAGGCCCGGTGAGAGACTCCACACAGCGGAGAACTGCCATTCTTTCCTGGGCATCCCGGGGATCCCAGAGCCGGCCCAGGTACCAGCAGGTGGGCCGCCTACTGCGCACGCGCGGGTTTGCGGGCAGCCGCCTGGGCTGTGGGAGCAGCCCGGGCAGAGCTCTCCTGCCTCTCCACCAGCCCACCCCGCCGCCTGACCGCCCCCTCCCACCCCCACCCCCGCCCCCGGAAAACGCGTCGTCCCCTGGGCTGGGTGGAGACCCCCGTCCCGCGAAACACCGGGCCCCGCGCAGCGTCCGGGCCTGACACCGCTCCGGCGGCTCGCCTCCTCTGCGCCCCCGCGCCACCGTCGCCCGCCCGCCCGGGCCCCTGCAGCCCCCAGTGCCAGCAGGAGCGCCTGGCGGTCAAAAGCATACCTCTGTCTGTCTTTCCCGCTTCCTGGCTAGACCTGCGCGCAGTGCGCACCCCGGGTGACGTGCAAGGGAGCTCGCTGGCCTCTCTGTGCCCTTGTTCGTCCGTGAAATTCTGGCTGAATCTCTCCCCCCACCTTCCGAGCTGTCTAGGCAAACCTGGATTAGAGTTACATCTCCTGGATGATTAGTTCAGAGATATATCAAAATTCCCCCTCCCTGTGGATCCTATAGAGGATTTGCATCTTTTGTGTGATCAGTGCAGAGATATGTCACAATATCCCCTGTAGAAAAAGCCTGAAATTGATTTACATAACTTCGGTGATCAGTGCAGATGTGTTTCAGAACTCCATAGTAGACTGAACCTAGAGAATGGTTACATCACTTAGGTGATCAGTGTAGAGATATGTTAAAATTCTCGTGTAGACAGAGCCTAGACAATTGTTACATCACCTAGTGATCAGTGCAGGGATAAGTCATAAAGCCTCTGTAGGCAGAGTGTAGGCAAGTGTTCCCTCCTGGGCTGATCAGTGCAGAGATATCTCACAAAGCCCCTATAAGCCAAACCTTGACAAGGGTTACATCACCTGTTTGATCAGTGGAAATATATATCACAAAGCCCCCTGTAGACAAAGCCCAGAAATTTTTACATCTCCTGAGTGAGCATTGGAGAGATCTTCACAATGCCCCTGTAGGCAGAGCTGAGACAAGTGTTACATACTGGGTGATCAGTGCAGAGATATGTCAAAACGCTCCTGTAGGCTGAACCTAGACAGGAGTTACATCACCTGGGGGATCAGTGCAGAGATACGTGAGAATTCCCTTGTAGGCAGGGCCTAGACAAGTGTTACATCACCTAGGTTATCAGTGCAGAGATATGTGAGAATTCCCGTGTAGGCAGAGCCTAGACAAGTGTTACATCACCTAGTTTATCAGTGTAATTATTAGTCATAAAGCCTCCTGTAGGCAGAGCGTAGACAAGAGTTCCCTCCTCAGGATGATCAGTGCAGAGATGTGTCACAAAGCCCCTGTAGGCAGAGCCTAGACAAGAGTTTCATCACTTGGTTGATCAGTTCAGAGATGTGTCAGAATGTCCATGTAGGCAGATCTAAGACAAGCGTCCATCACCTGGGTGATCAGTGCAGAGATATGTACCAGTGTCCCCTGTAGGCAGTGCCTAGACAAGAGTTGAATCACCTCAGAGATCAGTGCATAGATATGTCACAAAGAAGCCTTCTGTAGGCAAAGCCCATACAAGGTTTACATCACCTAGGTGATCAGTGCAGTGATATGTCACAAAAATCCCTGTAGACAGAGCCTAGACAAGAGTTACTTCACCTGGGTGATCAGTGCAGATATTTGACACAATGCCCCCATAGACAGAGCCTAGGCAAGACTTCCATCACCTGGGTGATCAGTGCAGAGATATGTCACAAATCCCCCTCTAGGCAGAGTATAGAGAAGAGTCCCATCACCTGGGTGATCAGTGCAGAGATATTTCACAATGCCCCCTGTAGGCAGAGAGTGGACAAGAGTTACATCTACCTAGATGATCTGTGCAGAGCTATGTCAAAACGCCCCTGTAGGCAGAGCCTAGATGAGTGTTACATCACCTGGGTGATCATTGCAGAGATACGTACAATACCCCCTGTAGGTGGGGCCTAGACAAGAGTTACATCACCTGGGTGATCAGTACAGAAATATGTCACAAAGCCCCTGTGAGGCAGAGCCTAGACAAGAGTTACATCACCTGGGTTATCAGTGCAGAAATATGTCACAAAGCCCCTGTAGGTCGAGTCTAGACAAGAGTTACATCTCCTGGGTGATCAGTGCAAAGATATGTCACAAAGCCCCCCGTAGACAAATCCCAGAAAATTGTTACATCACCTGGGTGATCAGTGGAGATATGTGTCACAATTCCCCTTTAGGCACAGCTTAGACAAGCGTTACATCACATGAGTGATCATTGCAGAGTTATGTCACTATGCCCCCATAGGCAGATCCAAGACAAGAGTCCATCACCTGGGTGATCAGTGCAGAAATATGCCACAATGCCGCCAGTAGGCAGATATAGACAAGAGTTACATCACCTGCGTGATCACTGCAGAGATATATCACAATGCCCCTGTAGGCAGAGCCTGGACAAGAGTCCCATCACCTGGGTGATCAGTGCAGAGTTATGTCACAATGCCCCTTTTGCCAGAGCCTAGACAAGGGTTACATCACCTGGGTGATCAGTGCAGAGATATGTCACAATGTCCCTGTAGCCATATCCTTGACAAAAGTGACATCACCTGGGTGATCAGTGCGGAGATATGTCACAATGTCTCCAGTAGGCAGAGCCTAGACAAGAGTTACATCACCTGGGTGATCAGGGCAGAGATATGTCACAATGCCCCCTGTAAGCAGATCCCAGACAAGAGTTGCATCACCTCGGTGATCAGTGCAGAGATACGTCACAATGCCCCTGTAGGCAGAGCCTAGACAAGAGTTACATAACCCAGGTGATCCGTGCAGAGTGATGTCACAACGCCTCTGTAGGCAGAGACTAGAAAAGAGTTACATTACCTGGGTGATCAGTGCAGAGATATGTCACAATGCCCCCTGTAGGCAGAGCATAGAGAAGAGTTGCATCACCTGGGTGATCAGTGTAGAGATATGTCACAATGTCCCCTGTAGGCAGAGCACAGAGAAGAGTTGCACCACCTGGTGATCAGTGCAGAGATATGTCACAATGTCCCCTGTAGGCAAAGCCTAGGCAAGAGTTACATCACCTTTGTCATCAGTTCAGGGATATGTGAAAACGCCCCTGTAGGCAGAGCTTAGACAAGAGTTACATCACCTAGTTGATCAGTGCAGAGATATTTCACAATACCCCCTGTAGGCAGATCCTAGACAAGAGTTGCATCACCTGGGTGATCAGTGCAGAGATATTTCACAACGCCCCCTGTAGGCAGAGGGTAGACAAGAGTTACATCACCTAGGTGATCAGTGCAGAGATTTGTCGAAATTCCCTGTAGGCAGTGCTTATAAAAGTGTTACATCACCTAAGTGATCAGTGCAGAGATATGTCACAAAGCTCCTGTAGGCAGAGCTTAGATGAGTTACATCACCTGGGTGATCAGAGCAAAGGTATGTCACAAAGCCCCCTGTAGGCCAAAGCCTAGACAATAGTTACATCACTTGGGTGATCAGTGGCGAGATCTCTCACAATTCCCCTGTAAGCGGAAATACAACAGTTACATCACCTGGGTGATCAGTGCAGATATATGTCACAATGCCCCCATAGGCAGATCCAAGACAAGAGTCCGTCTCCTGGGTGATCAGTGCAGAAATACGTCACAATGCCCCCTTAGGCAGAGCCTAGACAAAAGCCCCATCACCTGGATGATTAGTGCAGAGTTATGTCACAAAGTCCCTTTAGGCAGATCCTAGAAAAGAGTCCCATTACTTGGGTGATCAGTGCAGAGATATGTCACAATGCCACTGTAGGCAGAGCCTAGACAAGAGTTATATGACCCAGGTGATCAGTGCAGAGATACATTGCAATGCCCCTGTAGGCAGAGCCCTGACAAGTGGTACATCACCTGGGTGATCATTGCAGGGATATGTCACAAAGCACCCTGTAGGCAGATCCTAGACAAGAGTTACATGACCTGGGTGATCAGTGCAGAGATATGTCACAATGCCACTGTAGGCAGAGCCTAGACAAGAGTTACATGACCTAGGTGATCAGTGCAGAGATACATCGCAATGCCCCTGTAGGCAGAGCCTTGACAAGTGGTACATCACCTGGGTGATCATTGCGGGGATATGTCACAAAGCACCCTGTAAGCAGATCCTAGAGAAGAGTTATATCACCTGGGTGATCAGTGCAGAGATATGTCACAAGCCCCCTGTAGGCAGAGCCTAGACAAGAGTTATATCACCTGGTGATCAGTGCAGTGATATGTCACAATGCTGTGTAGCCAGAGCCTAGGCAAAAGTTACAGCACCTGGGAGATCAGTGCAGAGATATGTCACAATGTCCCCAGTAGCAGAGACCAGGCAAGAGTTGGATCACCTCGGGATCAGTGCAGAGATATGTCTCAATCCCCCTGTGGGCACAGCCTAGACAAGAGTTACATCACCTCGGTTAACAGTGCAGAGATATGTCAAAATGCCCCTGTAGGCAAGCCTACACAAGTATTACATCACTTAGGTGATCAGTGCAGAGATATGTCACAATACCCCCTGTAAGCAGAGCCTAGACAAGAGTTACATCACCTGGGTGATCAGTGCAGAGATATGTGACAAGGCCCCTTTAAGCAGAGCCTAGACAATAGTTACATCACCTGAGTGATCAGTGCAGAGATCTGTCACAATGCCCCTTTAGGCAGAGCTTAGACTAGAGTTACATCACCTGGGTGATCAGTGCAGAGATATGTCACATTGCCCCCATAGGCAAATCCAAGACAAGAGTCAGTCACCTGGGTGATCAGTGCAGAAATATGTGACAATGCCGCCAGTAGGCAGAGCCTAGAGAAGAGTCCCATCACCTGGGTGATCAGTGCAGAGTTATGCCACAATGCCCTCTGTAGGCAGAGCCTAGACAAGAGTTACATCATCTGGTTGATCAGTAAAGAGATATTTCACAATGCCCCTGCAGGCAGAGCGTAAGCAAGAGTTACATCACCTAGATGATCAGTGCAGAGATACGTCACAAGGCCCCCTATAGGCAGAGCCTGGACAAGAGTTACATCACCTCGGTGATCAATGCAGCGATATGTCACTATGCCCCGTAGGCAGAGCCTAGTCAAGCGTTACATCACCTGGGTGATCAGTGCAGAGATATGTCAGAAAGCCCCCATACACAGAGCCTAGACAAGAGTCCCATCACCTGGGTGATCAGTGCAGAAATATGTCACAATGCCCCTATAGGCAGATCCAACACAAGTGTTACATCACCTGGGTGATCAGTGCAGAAATATGTCACAATGCCCCCATAGGCAGATCCAACACAAGAGTTACATCACCTGGGTGATCAGTGTAGAGATATGTCACAATGCCCGGCTGGAGACAGAGCCTAGACAAAAGTCCCATCACCTGGGTGATCAGTGCAGAGATATGTCACAAAGCCCCTGTAGGCAGAGCCTAGACAAGAGTTACATCACTTTGTTGATCAGTTCAGAGATGTGTACAATGCCCATGTAGGCAGAGCCTAGACAAGTGTTCCATCGCCTGGGTGATCAGTGCAGAGATATGTGACAAGGCCCCTTTAAGCAGAGCCTAGACAATAGTTACATCACCTGAGTGATCAATGCAGTGATATGTCACTACGCCCCAGTAGGCAGAGCCTAGTCAAGCGTTACATCACCTGAGTGATCAGTGCAGAGATATGTCACAAAGCCCCCATACACAGAGCCTAGACAACAGTCCCATCCCCTGGGTGATCAGTGCAGAAATATGTCGCAATGCCCCCATAGGCAGATCCAACACAAGAGTTACATCACCTGGGTGATCAGTGTAGAGATATGTCACAATGCCCCATAGGCAGAGCGTAGACAAAAGTCCCATCACCAAGGTGATCAGTGCAGAGATATGTCACAAAGCCCCCATAGGCAGAGCCTAGACAAGAGTTACATCACTTGGTTGATCAGTTCAGAGATGTGTCACAATGCCCATGTAGGCAGAGCCTACACCAGTGTTACATCACTTAGGTGATCAGTGCAGAGCTATGTCACAATACCCCCGTAAGCAGAGCCTAGACAAGAGTTACATCACCTGGTTGATCAGTGCAGAGATATCTCACAATGTCCCTGCAGGCAGAGTATAGACAAGAGTTACATCACCTAGATGATCAGTGCAGAGATATTTCACAATGCCCCCTGTAGGCAGAGCCTAGATAAGAATTATATTACCTGGATGATCAGTACGGTGATATGTCACTATGCCCCCTGTGGGCGGAGCCTAGACAAGAGTTACATCACCTGGGTCATAAGGGCAGAGATATGTCACAATGCTCCAGTAGGCAGAGCCTAGACAAGAGTCCTATCACCTGGGTGATCAGTGCAGAAATATGTCACAATGCTCCCAGTAGACAGAGCCTAGACAAGAGTTACATCACCTGGGTGATCAGTGCAGAAATATGTTGCAATGCCCCCATAGGCAGATCCAACACAAGAGTTACATCACCTGGGTGATCAGTGCAGAGATATGAACAATGCCCCAGTAGGCAGAGCCTAGAGGAGAGTTACATCATCTGGGTGATCTTTGCAGAGATATGTCACAATCCCCCAAGTAAGCAGAGCCTAGACAAAAGTTACATCATCTGGGCGATCAGTGCAGAGAGAAGTCACAAAACCCACATAGGAAAAGACTAGACAAGAGTTACATCATCTGGGTCATCAGTGCAGACATATGTCAAAGCTGCCGTAGACAGAGTGTAGACAATTATTACATCACTTGGGTGATCAGTGCAGAGATCTATCACAGTGCCCCCATAGGCAGAGCCTAGACAAGAGTTCCATCACCTGTGTGATCAGTGTAGAGATATGTCACAATGCCTCCTGTAGGCAGAGGCTAGACAAGAGTTACATCACCTGGATTTTGTTTCCTGCAATATGTCACAATGGGAGGGTGAGGGTTAGGGTGAGGGTGAGGGTTAGGGTGAGGGTAGGGTGAGGGTGAGGGTCAGGGTGAGGGTGAGGTTAGGGTTAGGGTGAGCATTAGGTTTAGGGTTAGGGTTAGGGTTAGGGGTTAGGCTTAGGCTTAGGGTTAGGCTTAGGCTTAGGGTAAGGCTTAGGGTTCAGGTTCAAGTTTGGATTCGGGTTCAGGTTAAGAGTTAGGTTAGGGTTACTGGTTAGGGTTAGGGGTTAGGGTTAGGGGTTAGGGCTGGGTTAGGTTTAGGGTTAGGGTTAGGGTTATGGGTTACAGTTAGGGTTAGGGTTAGGTTTTAGGGTTAGGGTTAGGGTTAGGATTGGGGTTAGGTTTAGGGTTAGGGTAGTGTAAATAATTTCACATTATTACTAATAATAAATTATTATTTATATTACACTATTACTTAATGTATAGGCTATTAAGACATGTTTGTCTTCAAAGAATGGCCTTGGTTTCTGTGGACAGTTTCTCCTCATGGAAAGGTAGTGTGTTCCTGCTAAATCATGGACAAAACGGTCCCCAGGAGCTACAGGCTGCAGAAGCAGCTTCTCCTCTATGTTCTTCACTGCCTCATACTGTTGTTGACCTTGAAACCTTCTTTTGGTCTAGTTTATCAACAGAGCTAGTATTTACATGAGGTTCTACTACATACCAGGTTCCAGAAAGCTAAATGCTTTTTGTTTGTTTTTATTCACTAAATACCGACAACTCTCTTCTCATTACACACACAACAAAATTTAGCTGAGGGAGATTGAGTGACTTTCCCAGGGTCACACAGCTACTAATAGCAGAGTAGTGTTTAGATTCATATGGGAATACTGAACACAGAAATGAACCAATGGAAACATCCTACGTTCCAAAAGCCTACTCAAGCCATTTGTTCTTATTTTAAGGAAAATATGTAATTTTAAACTCCAAATACTTATGATAGCAGAGATCTACAGATTTGATTCTGATGTAAGAAATGATGCTCACCAGCTGGTTACTGCTACCACCCCACAACCCGCAGCATACTGGACAATGTCTAAGCCTCGTGGTTAGTGGGGACATTGCTGGTGGAGTCTGAAATTGTCATGCAGTGACTCACTCAAGCTTAGGCAGATTTGGTGATATATGACACAGAGATGCAAAGAAATGTTGTAGCTGACACACACAGGCTGGCTCTGGGAGATGCAGAAGGAGCACGTCCCCCAAAATGAAGCCAGACAGACATCCTTAAGGAAGGAGCAAAGGGGCTTCATCTTAAAGAATGAAGAAGGGATTTGTCTGAGAGATGTGGCAGGAATTTCTTGAGAGGCAGAGGGAGAGCATCAGAATGTTAGGAAGGCAGGAGAGACTCTCACACATCTGGGAAGCTGACAATCCATCAGCATGTCCAGGAGGAAAATAAGGAGGAGGAGCAGAAATAGATGAGGCTGGATATAGAAGCAGGGCTGAAGCTGTGTTGTTTGTGGTAAAGAGTTGTGATTCTATCCAGAAGGCAATAGGTAGCATTCTAAACAGAGATCCTTTTTTTTTTTTGAGATGGAGTCTTGCTCTGTTGCCCGGGCTGGAATGCAGTGACACGATCCCGGGTCACTGCAAGCTCCTCCTCCCAGGTTCACACCATTCTCCTGCCTCAGCCTCTGGAGTAGCTGGGACTACAGTCGCCCGCCACCACACCCGGCTAATTTTTTTGTATTTTTAGTAGAGACGAGGTTTCACTGGGTTAGCCAGGATGGTCTTGATCTCCTGGCCTCGTGATCCGCTAGCCTCGGCGTCCCAAAGTGCTGGGATTACAGACGTGAGCCACCACGCCTGGCCACAGAGATCTTTTAAAACAAGAGTCAGCAAATATTTTCTGCAAAGGGCTAAATGTTAAATATTTTAAATTTTCCAAGCCATATGGTCTCTCTCTCAATGACTCAGCTCTTCCATTATACCATGAAAGTAGCCAGAGACGTTATATAACACATGTATGTGGCTGTGTCCCATTACAACTTTACTTACAAACGCAGACTGTGTCAGACATAGTCCATGTATGGTAGTTTGCCACACCTTGTTTTAGAAAGCTCAGGTTTATGATGTGATGGAGAATTCCTACAAGAGTTCTTGTTTTAAATGGTAGAGTGAACATACACTGGAATTCTATACTGCTTGACCCAAGCTTTTGATAGCAAAAGGTAGAAAAGACAGATAGTAAACAGATAGATAGATGATAGGAAGGTAGATAGATAGATGATAGATAAAGAAAGTACATAGCTGTTCCAGAAAACAGAAACTGAAAATTTCATGAACCAAAAGCAGAGTAATATACTTTAGAAAGGAAGCAGGCTGGAAAACCCACAGTTGCAAAGCAAATGGAATTTCCAACTGCCTCTTGTAGCCCCTTCCTTGAAGTAGTCATAGCTCAGGGTGTTTGACTTCTTCCTCTGTTTTTTGTTTGTTTGTTGTTTGCTTTTCTGTGGGGTTTTTGTTGTTGTTGTTTGCTTTTTTAAAAAAAATTCCCTTTCACTGCTTTTTTGTCACAGCAGCCTTTGTCGCTTCAAACACCGCAAGTGTTCTTTTAAAAGAATTATATCAACCTTTCAAGTGAAATGCAACATGTCTGAAACGTGGTATCTGGAGAGGTGAGATGGACAAAGGAGCCCTTGTTACTGCACGTTTTCATTCTCCAAACTTCACCTTGCACACAGTAACAGACAATGCACAAATCCACTTCCTTATGGACGAAATTCTGAAATCCTTTTATGCCTGGCCTTTCCATCCTTCAACTTCCCCTTTCCCATGCTGTGAATGATTGTATTGGACATTTTTGTTTTAATCTCAGTGACAGGGGAACACAGGTAGCTCTAATATAGCTGTGACAGAGATGCTTCTGTTTCTAGCGTGTATTTATTTTGCAGCAAACATTTACATCCATGATTTTTCACTGTCTTTTGAAAATAATTAAGCAATATCTCATCTGAGGTAGAATGTTTCTAGTGGTTGTGTTCTGAGGGAGAAAAACTAATCTTTTCTCTTTCCACTCATTCTAGGAACAGTAAGAGGACCTTGTGAGTGAATAATTTGTTTCCACATTACAGAGTGGGTAATAAGCAGATTAGTAAAAACAATTCTGCTTCACTTCAATAACAGCCTCCTCCAACTCATTTTTTCTCAACAAACTTATTTTTCCAGCAGAAGAATCCCAGACTTCTTAGAGAACCCAGTGACTTTTTGCACCTTAAATCTGTGAAATCCTCATGTTTTCTTCTGCTGTATCTATAGTTCAAACAAAGATGAGGCAAAACTAGACGCATTCCTGAAGGAACCCAAGAAATTCCTCTTTCTGTCTCGGAATGAAATGAATTCTCCAGACCACTAGTTCTAACCTTCAAAAACCAAACCTGTTTGAGAGATCTCCTTCAAATACTACTGTAGACCCAGTATTTATTCATTAAATTTTTAAAATATTTGTTTTATTTGGAATCAAAGTATTTGTAATTTTAGTATTTGTATTAATATAAGGGAGAAATGTTTAAATCTGCCTATGCCATATGTGCCTCTGGCTTATTGCCCAATTAATTGTAGTCTCAGGCTAAACTTTCGTTTCTGTCTTCAATTTTTGTCAGAAGAAATATAACTGATCTCAAAACATCTGCTTTTATGTAGGGACTTGTGCTGCCATCTCCATTCCTCTCTCTCTTTTTGCAATCTGGGTGGAAGTTCTTTAATATGAACATTTCAAGCAGCTTCATTCTACCACATCCACTATGAGCACATTCAAACGTATCCAGCCAAGACTGTCATCTTAGGCCAGGGATCTTTTAGGAATCTATTTTGCTGTGATGTGGCTGGCACCCCTTTGATTCACTGTATCACCCCAGGGTTCTTTTCATTTTATAAGCCCAAGAGGGCAGAAAATGAAGTAGATGAGCAATTAAACACTGTGAGTCAGGAGCGTCTCCCTTGTGTTAGGCAATGTTGCTGGAGAACATCGTTTTAGTAAGCTCCTAGCAGATGAGCCATGTGGCTTCTGAGCACACATGCTGCTTGCTGCTGTGAGGTCAGACACCATCATGTCTTTTCCATCTCTGGAGGGAATTGTAAGGGCCACTTAATAACCTGTAAATCAGAGAGATAAAGGTGCTTCCCCAAAACACTGATGACAGAATGAAAGGTGAGGAGTGTTAGCCACAGGTCAAAAGTACAGGAAAGTCTCTCAGTGTGGGTTGTTGAAGAAATGCAGGTCTTTTTTCTTTTGGAAGTCTCCCTAGAATGGGGTCAAGGACTCTGCCCATTCTAGGATGAAAAATTGGGATATTAGACACCTTCAGATATTTATCCCCAGCTTTCATTTTGGGCTCTTAATTAGTTTGTTCATCCATCACAATCTCAAATGCTAAGCAGGGCATTTGAATCTCTCCACAGTGCAAATCAGCGCCGTCTTTTAAAGTTGAGTTTTTCTTATTCTCACCTGATATACCTTATTTATCCCACACCCACCCCAATAACATATCGTGCTCACTGTTATCTTTGAGGCAACCCTTGAATTTTACTCAGCCTGGAGCGCTCTTCACATGTCTTGTCCAGAGCCAGTTCGGACTCATTCTTCAGCGTGCATCAGTCAGTGGGGGCTAGCTTAAACTGTGGTGAAAACAACCTCAAATTTCAGTGGCTCAAAAATCTTCTTCCTCATTTATTTACATCTCATGACTGGTCAGGTGAGAGGTAGCTCTGTGCTGTGTCATCCTAACACAGGAATCCAGAAGGAAGGAGGGACTGTCAATAAGATCCCCATTGCTATAGAAAAGAGAAAAAAGCATGTGGAATAGAACGCTGTTTCTTGGAGATTTCTCCTGAAAAAGTCACATGTTATTTCTTCTCACCTCCATTGGCAAAAAAAAAAAAAAAAAAAAAAAAAGTCATGTGGCCATGGGAAAATTTAAGTAGGTGGGATGGAACAGTCAGAATGCATTCATAAAAAATGAACTGAAAATATTTGGAGAACAACACCAATGACTATCATGAATGCCAACATACATCCCTAACAACCCAGTGCTGTTACCCTCCAAACTTTTTATGTCTTGCAAAGTATTAGAACTTCATATCTGAAGCCATACCACTCAGAGGGAATGCAATACATATTGACATCTCCTTTAGGATGTCCATAGAGAATTCAAGAAAAGAAATAATTTAAAAGTGCTTTTGGGTACAGCTATTTAGCACTAGAGGGTAAGAGTAGAGATAGATTGTAAAGATAATAATAGGGTTAGGCATAGGATTAGGATCTGGGTCAGAGTCAGGGCCGGAAGTATGGTTAGAGGTGGGGTCATGGTCAGGGTCAAGATCAAAGTCAGGGTTAAAGTAAGGGTCAGAATTAAGGACCAGGGTAGGGATCAGGATTTAGGTTCAGGCTCAAAGTCTTGGGACAGGGTTAGGGTTAGGATTAGAACCAGAGCTTTGTTCTCAGGACCCACCCGAGGATGGGTCACCATGGCTTTGGAGCACCTGGTAGTGTGGTGTCCACAGTGAAGACCAGAGTTTCGTTGTCCTTAAGACTGACCTGGGAGA

>DUX4_B_complete_sequence
ACCGCACATCCCCAGGCTGAGCCCTGCAACGCGGCGCGAGGCCGACAGCCCCGGCCACGGAGGAGCCACACGCAGGACGACGGAGGCGTGATTTTGGTTTCCGCGTGGCTTTGCCCTCCGCAAGGCGGCCTGTTGCTCACGTCTCTCCGGCCCCCGAAAGGCTGGCCATGCCGACTGTTTGCTCCCGGAGCTCTGCGGGCACCCGAACATGCAGGGAAGGGTGCAAGCCCGGCATGGTGCCTTCGCTCTCCTTGCCAGGTTCCAAACCGGCCACACTGCAGACTCCCCACGTTGCCGCACGCGGGAATCCATCGTCAGGCCATCACGCCGGGGAGGCATCTCCTCTCTGGGGTCTCGCTCTGGTCTTCTACGTGGAAATGAACGAGAGCCACACGCCTGCGTGTGCGAGACCGTCCCGGCAACGGCGACGCCCACAGGCATTGCCTCCTTCACGGAGAGAGGGCCTGGCACACTCAAGACTCCCACGGAGGTTCAGTTCCACACTCCCCTCCACCCTCCCAGGCTGGTTTCTCCCTGCTGCCGACGCGTGGGAGCCCAGAGAGCGGCTTCCCGTTCCCGCGGGATCCCTGGAGAGGTCCGGAGAGCCGGCCCCCGAAACGCGCCCCCCTCCCCTCCCTTCCCCTCCCCCTTCCTCTTCGTCTCTCCGGCCCCACCACCACCACCGCCACCACGCCCTCCCCCACCACCCCCCCCCACCACCACCACCACCACCACCCCGCCGGCCGGCCCCAGGCCTCGACGCCCTGGGTCCCTTCCGGGGTGGGGCGGGCTGTCCCAGGGGGGCTCACCGCCATTCATGAAGGGGTGGAGCCTGCCTGCCTGTGGGCCTTTACAAGGGCGGCTGGCTGGCTGGCTGGCTGTCCGGGCAGGCCTCCTGGCTGCACCTGCCGCAGTGCACAGTCCGGCTGAGGTGCACGGGAGCCCGCCGGCCTCTCTCTGCCCGCGTCCGTCCGTGAAATTCCGGCCGGGGCTCACCGCGATGGCCCTCCCGACACCTTCGGACAGCACCCTCCCCGCGGAAGCCCGGGGACGAGGACGGCGACGGAGACTCGTTTGGACCCCGAGCCAAAGCGAGGCCCTGCGAGCCTGCTTTGAGCGGAACCCGTACCCGGGCATCGCCACCAGAGAACGGCTGGCCCAGGCCATCGGCATTCCGGAGCCCAGGGTCCAGATTTGGTTTCAGAATGAGAGGTCACGCCAGCTGAGGCAGCACCGGCGGGAATCTCGGCCCTGGCCCGGGAGACGCGGCCCGCCAGAAGGCCGGCGAAAGCGGACCGCCGTCACCGGATCCCAGACCGCCCTGCTCCTCCGAGCCTTTGAGAAGGATCGCTTTCCAGGCATCGCCGCCCGGGAGGAGCTGGCCAGAGAGACGGGCCTCCCGGAGTCCAGGATTCAGATCTGGTTTCAGAATCGAAGGGCCAGGCACCCGGGACAGGGTGGCAGGGCGCCCGCGCAGGCAGGCGGCCTGTGCAGCGCGGCCCCCGGCGGGGGTCACCCTGCTCCCTCGTGGGTCGCCTTCGCCCACACCGGCGCGTGGGGAACGCTTCCCGCACCCCACGTGCCCTGCGCGCCTGGGGCTCTCCCACAGGGGGCTTTCGTGAGCCAGGCAGCGAGGGCCGCCCCCGCGCTGCAGCCCAGCCAGGCCGCGCCGGCAGAGGGGGTCTCCCAACCTGCCCCGGCGCGCGGGGACGCCCACGCCGCCCCGGCTCCTCCGGACGGGGCGCTCTCCCACCCTCAGGCTCCTCGGTGGCCTCCGCACCCGGGCAAAAGCCGGGAGGACCGGGACCCGCAGCGCGACGGCCTGCCGGGCCCCTGCGCGGTGGCACAGCCTGGGCCCGCTCAAGCGGGGCCGCAGGGCCAAGGGGTGCTTGCGCCACCCACGTCCCAGGGGAGTCCGTGGTGGGGCTGGGGCCGGGGTCCCCAGGTCGCCGGGGCGGCGTGGGAACCCCAAGCCGGGGCAGCTCCACCTCCCCAGCCCGCGCCCCCGGACGCCTCCGCCTCCGCGCGGCAGGGGCAGATGCAAGGCATCCCGGCGCCCTCCCAGGCGCTCCAGGAGCCGGCGCCCTGGTCTGCACTCCCCTGCGGCCTGCTGCTGGATGAGCTCCTGGCGAGCCCGGAGTTTCTGCAGCAGGCGCAACCTCTCCTAGAAACGGAGGCCCCGGGGGAGCTGGAGGCCTCGGAAGAGGCCGCCTCGCTGGAAGCACCCCTCAGCGAGGAAGAATACCGGGCTCTGCTGGAGGAGCTTTAGGACGCGGGGTTGGGACGGGGTCGGGTGGTTCGGGGCAGGGCGGTGGCCTCTCTTTCGCGGGGAACACCTGGCTGGCTACGGAGGGGCGTGTCTCCGCCCCGCCCCCTCCACCGGGCTGACCGGCCTGGGATTCCTGCCTTCTAGGTCCAGGCCCGGTGAGAGACTCACACCGCGGAGAACTGCCATTCTTTCCTGGGCATCCCGGGGATCCCAGAGCCGGCCCAGGTACCAGCAGGTGGGCCGCCTACTGCGCACGCGCGGGTTTGCGGGCAGCCGCCTGGGCTGTGGGAGCAGCCCGGGCAGAGCTCTCCTGCCTCTCCACCAGCCCACCCCGCCGCCTGACCGCCCCCCTCCCCACCCCCACCCCCCACCCCCGGAAAACGCGTCGTCCCCTGGGCTGGGTGGAGACCCCCGTCCCGCGAAACACCGGGCCCCGCGCAGCGTCCGGGCCTGACACCGCTCCGGCGGCTCGCCTCCTCTGCGCCCCCGCGCCACCGTCGCCCGCCCGCCCGGGCCCCTGCAGCCGCCCAGCTGCCAGCACGGAGCGCCTGGCGGCGGAACGCAGACCCCAGGCCCGGCGCACACCGGGGACGCTGAGCGTTCCAGGCGGGAGGGAAGGCGGGCAGAGATGGAGAGAGGAACGGGAGACCTAGAGGGGCGGAAGGACGGGCGGAGGGACGTTAGGAGGGAGGCAGGGAGGCAGGGAGGCAGGGAGGAACGGAGGGAGAGACAGAGCGACGCAGGGACTGGGGGCGGGCGGGAGGGAGCCGGGGACGGACGGGGGGAGGAAGGCAGGGAGGAAAAGCGGTCCTCGGCCTCCGGGAGTAGCGGGACCCCCGCCCTCCGGGAAAACGGTCAGCGTCCGGCGCGGGCTGAGGGCTGGGCCCACAGCCGCCGCGCCGGCCGGCGGGGCACCACCCATTCGCCCCGGTTCCGGGGCCCAGGGAGTGGGCGGTTTCCTCCGGGACAAAAGACCGGGACTCGAGACTCCGTTCAATAAATGGTGCTGGGATAACTGGCTAGCCACATGCTGAAGATTGAACTGGGCCCCTTTCTTACACCATACACAAAAATGAACTCAGGATGGATTAAAGACTTAAGTGTAAAACCCAAAAATATAAAAACCCTGGAAGACAACCTAGGCAATACCATCCTGGACATAAGGACAGGCAAAGATTTCATGACAAAGACAACAAAAGCAATAGCAATGAAAGCAAAAATTGACGTGGGATCTAGTTAAACTAAAGAGTTCTACACAGCAAAAGAAACTATCAACAAAGTAAACAGGCAACTTGCAGATTGGGAGAAAGTATTTACAAACTATGCATCTGACAAAGGTCTAATATCCAGCATCTATAAGGAACTTAAACAAATTTACAAGAGAAAAACAACCCCATTAAAAAGTGGGCCAAGGACATAAAGAGACACTTCTCCAAAGGAGACAAACATGTGTGCCGGGCGTGGTGGCTCACGCCTGTAATTCCTGCATTTTGGGAGGCCAAGGAGGGTGGATCACAACGTCAGGAGATTGAGACCATCCTGACTAACATGGTGAAACCCCGTCTCTACTAAAAATACAAAAAATTAGCCGGGTGTGGTGGCAGGCACCTGTAGTCCCAGCTACTTGGGAGGCTGAGGCAGGAGAATGGCGTGAACCAAGGAGGCAGAGCTTGCAGTTAGCTGAGATCGCACCACTGCACTCTGGCCTGGGTGACAGAGCGAGACTCGTCAAGAAAAAAAAAAAAAAAAAAAGGCAAACGTGGCAAACAAGCATATGGAAAAAAGCTCTAGATCACTGATCACTAGAGAAATGCTCATCAAAACCACAGTGAGGCACCATCTCACACCAGTCAGAATGGCTATTACTAAAAACTAAAAAACTAACAGAAGTTGGCAAGATTGCAGGGAAAAGTGAACATGTATACACCATTGGTGGGAGTGTAAGTTAATTCAACTGTGGTGGAAAGCAGTATGGTGATTCCTCAAAGAGCTAAAAGCAGAACTACAACATTTGACCTAGCAATCCCATTACTGGTTATATACCCAGATGAATATAAATCATTCTACCATGAAGTTACATGCATGCAAATGTTCATTGCAGCACTATTCACAATAGCAAAGACATAGAATCAACCCAAATACTCATCAGTCACGGATTGGATAAAGAAAATGTGCTACATATACACCATGGAATAATATGCAGCCATAAAAAAGAATGAGATTATGTCTTTTGCATTAGTATGGATGAAGCTGAAGGGTATTATCCTTAGCAAACTAACGCAGGAACAGAAAACCAAATACAGCATGTTCTAACTTATAAGTGGGAGCTAAATGATAAGAACTTGTGAACACAAAGAAGGAAACAAAAGACACTGGGGTCTACTTGATGGGGGGAGGGTGGGAGGAGGGAGAGGAGCAGAAAAGATAACTATTGGATACTGGGCCTAATACCTGGATGATGAAATAACAGGTACAACAAACCCCTGTGACACGTATTTAACTGTATAACAAACCCTCCCGTGTACCCCCTAACCTAAAATAAAAGTTAAAAAAAAGAAACACAGCTTTTTATTTTTTTTCTTTTAATCCCATAAAGGTCATGGGCCATTTGCCACCTGAACAGTCAGTAACACATGAGTGGAAAGAAACTGAACACCCAGGGACACCAGAGACCGTTCACTGTAGAGGAAGGAGGCAGGTATAACTCATAAGGTGATCTTCCTCCAGTCCCAGAGTTGTTCCCCTCTCCTTAAATGTGGGTCCCATGGAATTCAGACTAGGAAGTAAAGCAAATGAGAAAGGCCTACAGGGGAGCAGTTCAAATGTGTGGAAAAGGATAGAGCAGCCCCAATGAGGAAGGAAGGCTGGACAAGCAATGGATTTGTAGGGAAGACAATGTGCACCCATCGGAGCTCTGATTCCTTCATTTTCACTACCCTCCCCTGCCCACTAACATAAAAAAAGTATTGATGGCAAGTGTTGGGCCATAAGACATTTCCTTGCTTTATAATCTGGATTTGGGGGGTTACATTTCAGAGATAATGAAAATCTCCTCCTTTAGTTAACTTTTAATTTCATAATTGTAACTTTGTTTTTACAGATTTGTGAACATGTAAAACAAAGAAAACAGCATGGGAGTAATTTATAATCAACAAATATGTGTTCACTGAGTGACACTCACATGGCATATGGCATATGGGCATCCTGAGAGTAGGATCGTGGGGCATCCGATGGTGATTGTCCTTAGAGTTGATCGGAGCCCAGCCTTCCACGGTCTGCGCACTGCTGTGTGTACAATCGGTGCCTTCTTTAAGTTCACAGCAATGCCACAAGGCAAATAGCACTGTCTTCACTTTCTGTGTGAGAGAACTAAGGCTGGGTGAGAGTATGCAGAGCTGGATCATGGATTTGTTTGGCTCCTTCTAGTTTCAAAACCTGTAAATATTTTGTTGTCTCTAATGCTAATCTTAGCACTATATTTGGAATAAGCATATAAACATATAACCACAATCCACTCAGGTAATAGGCAACCAAATTATAAATAAATGCTCAACAAGATTATGAAATGATTGAATGAGTTATATATAAGAATAATAACTGGTGGAAGTGTTATTCATAGGATAAAGTAGAAATCATTTAAATGGCTAACAGTATAAGGAGGGTTAAATCAAGCATCCAGGTGTGGAAATAGTTGATTTACATATATAGTTTATGCCATGTAAGACGTATTATGATCCAATATTGGATGAAAAAACAGAAACATTTTATGTACAGTATAATCTAAAATTTCTACATTTCATTAAAAGTGCAGGAATATAATTATCAAAATTTGAGTGATAAAATTATGAATTTTTCTTTTTCTTATAACTCATTTTATATTCACCAAAGATCCTCCAAAGAGAATATACACTTTTATAATTAGAAAAAAAGTTATTTGTTAAAGAGATCATAAATGACATAATATTTTACAGAAGTTAAAAGCTGAGATTGTGAGGATTTCCAGGGACTCCTGCCACCAGCCCATCTCGCATCATCATTTACATGGAAATGTTGGGACTGAGGTGACTTCATGCCTCTCAATTCCCAGCCAGCTTTCTCTCCCTCTGGCTCCTAGCCAGCCTGTTAACCAGAAAATAATCAGTAAGACAAAAAACACCCTAGTGTTCTAACAAGTTACACATAATTGCTTGCTTACCAATTGCCTACCTCAGAACTCTGTTTCCCTCATAGAGTCAATATAATCATTTATTTTAAATTCAGCTTCTGCCATTTTACAGTCTGAGATGCAGGACTTTGCATAGGGCATGGATGGGCTCTGCTAGTCCACAGGAGGATGGGAGGAGAGCAGGGCAGATCCAGCCGCACTCAGTGAGAGTTCTGGCTGGAGTTACTTGGCTGGACCTCACTCCAGAGAGAGGAGACCTTCTTCTGGACCAGCTACCAAGACAGCCCCTAGTTGGAAAATCTTTTCTTCTAAGGTGAGATGCAGCCCCCACTGGAGAGGAAAACACCAGAGAGTATTTAAAAAGGAAAAACCAAGGTAAGCTGAGGAGATTCTTGACAGGAGACACAGCAGAGTCCACCCAGCTGGGGTGAATCTCCGCAGTTCCCCAACGGGACAGCAGGTGGGAGCCCCAAATCACTGGCCCCTGCAGCATGGGAGCAGCATGAGCCATCTGCAGTGACATTGTCTCCTCCAGCAGCAGCCTCCATCCAGAAATCCATCTCAGGGTCTGTCCTCACAGTAACCTGATGCCAGAGCTGTGCACTCAAAGTATTTGGACGCAGATATTTTGTGGAACTGAGCATTTTCCAGGTCTTGCTGGAGTTCATTCCGCGTGAACTTGATGGAGATCTTTCTCATGGGCTTCTTTATTTTTTTCACTCTTTTTTTTATTATTATACTTTAAGTTCTAGGGTACATGTGCACAACGTGCAGGTTTGTTACATATGTATACATGTGCCATGTTGGTGTGCTACACCCATTACCTCGTCATTTACATTAGGTATATCTCCTAATGCTTTCCCTCCCCCTTCCTCCACCCCACAACAGGCCCCGGTGTGTGATGTTCCCCTTCCTGTGTCCAAGTGTTCTCATTGTTCAATTCCCACCTATGAGTGAGAACATGCAGTGTTTGGTTTCTTGTGCTTGTGATAGTTTGCTGAGAATGATGGTTTCCAGCTTCATCCATGCCCCTACAAAGGAAATGAACTCATCCTTTTTTATGGCTGCACAGTATTCCATGGTGTATATGTACCACATTTTCTTAATCCAGTCTATCATTGATGGACATTTGGGTTGGTTCCAAGTCTTTGCTGTTGTGAATAGCACTGCGATAAACATACGTGTGCATGTGTCTTTATAGCAGCATGATTTATAATCCTTTGGGTATATACCAAGTAATGGGATGGCTGGATCAAATGGTATTTCTAGTTCTAGATCCTTGAGGAATCACCATACCATCTTCTACAATGGTTGAACTAGTTTACAGTCCCACCAACAGTGTAAAAGTGTTCCTATTTCTCCACATCCTCTCCAGCACTTGTTGTTTCCTGACTTTTTAATGATCGCCATTCTAACTGGTGTGAGATGGTATCTCATTGTGGTTTTGATTTGCATTTCTCTGATGGCCAGTGATGAGCATTTTTTCACGTGTCTGTTGGCTGCACAAATGCCTTCTTTTGAGAAGTGTCTGTTCATATCCTTTGCCCACTTCTTGATGAGGTTGTTTGTTTTATTTCTTATAAATTTGAGTTCTTTGTAGATTCTGGATATTAGTCCTTTGTCAGATGGGTAGATTGCAAAAATTTTCTCCCATTCTGTAGGTTGCCTGTTCACTCTGATGGTAGTTTCTTTTTCTGTGCAGAAGCTCTTTAGTTTAATTAGATCCCATTTGTGCATTTTGGCTTTTGTTGCCATTGCTTTCGGTGTTTTAGGCATGAAGTCCTTGCCCATGCCTATGTCCTGAATGGTATTGCCTAGGTTTTCTTCTAGGGTTTTTATGGTTTTAGGTCTAACATGTAAGTCTTTAATCCATCTTGAATTAATTTTTGTATAAAGTGTAAGGAAGGGATCCAGTTTCAGCTTTCTATGTATGGCTAGCCAGTTTTCCAAGCACCATTTATTAAATAGGGAATCCTTTCCCCATTGCTTGTTTTTGTCAGGTTTCTCAAAGATCAGATGGTTGTAGATGTGTGGTATTATTTCTGATGGCTCTGCTCTGTTCCATTGGTGTATATCTCTGTTTTGGTACCAATGCCAATCTGTTTTTGTTACTGTAGCCTTGTAGTATAGTTCGAATTCAGGTAGTGTGATGCCTCCAGGTTTGTTCTTTTGGCTTAGGATTGTCTTGGCAATGCAGACTCTTTTTTGGTTCCATATGAACTTTAAAGTAGTTTTTTCCAATTCTGCAAAGAAATTCATTGGTAGCTTGATGCAAATGGCATTGAATCTATAAATTACCTTGGGCAGTATGGCCATTTTCATGATATTGATTCTTCCTATCCATGAGCATGGAATGTTGTTCCATTTGTTTGTGTCCTCTTTTATTTCATCGAGCAGTGGTTTGTAGTTCTCCTTGAAGAAGTCCTTCACATCCCTTGTAAGTTTGATTCCTAGGTATTTTATTCTCTTTGAAGCAATTGTGAATGGGAGTTCACTCATGATTTGGCTCTCTGTTTGTCTGTTATTGGTGTATAAGAATGCTTGTGTTGTTCTACCCAAGGTCAGAGTGTGTCACTCACCACTTGATGCCACTCACAGACCACCAACTTCAGAATATCTAGGTGTAAAGCTCTGTACAAAAGTTATAACAGAATAATGTAAATAAATTATTATTTATATTACACTATTACATAATGTAAAGGCTATTAAAACATGTTTGTCTTCAAAGAATGGCCTTGGTTTCTGTGGGCAGTGTCTCCTCATGAAAGGTAGTGCATTCCTGCTAAATCATGGACAAAACGGGCCTCCAGGAGCTGTAGGCTGCAGCAGCAGCAGCAGCAGCTTCTCATCTACATCCTTCCCTGCATGATACTGCTGTTGACTTTGAAAGCTTCTTTCAGTCTAGTTTTATCAACAGAGTTAGTATTTCATGAGGATCTACTACATACCAGGTTCCAGAAAGCTAAATGCCTTTTGTTTGTTATTACTCACTAAATACAAATCACAACTCTCTTCTCATTACTCACACAACAAAATTTAGCTGAGGGAGGATTGAGTGACTTTCCCAGGGTCACACAGCTACTAAGAGCAGAGTTGTGTTTAGATTCATGTGGGAATACTGAACACTGAAAGGAGCCAGCAGAAGTATTATACATTCCAAAAGCCTACTCAAGCCATTTGTCTTATTTTAAAGAAAATCTTTATGCTAATTTTAAACTCCAAATACTTATGAATTGCAGAGATACAGATTTGATTCTGATGTAAGAAATGATGCTCACCAGTTGGTTACTGCTACCACTCCACAACCCCGAGCATACTGGACAAATATCTAAGCCTCATGGTTAGTGGGGACAATGCTGGTGGAGGCTGAAGTTGTCATGCAGTGACTCACGCAAGCTTAGGCAGATTTGGTGATATATGACACAGAGATGCAAAATGCTGATGACAATACAAGCCAGCTCTGGGAGATGCAGAAGGAGCATGTCACCCAAAATAGAGCCAGACAGACATCTTTAAGGAAGGAGCAAAGGAGCTGCATCTAGAATGAAGAAGAGATTCGTCATGAGAGATGGGACAGGAAGTTCTTGAGAGGCAGAGGGAGAGCATGAGAATGTCGGGAAGGGGAGGAGAGATTCTTGCACATCTGGGAAGCTGGCAATCCATCAGCATGGCCAGAAGGAAAATAAGGAGGAGGAGCGGAAATAATAGATGAGGCTGGATATAGAAGCAGGGTTGAAGCTGTGTTGATTGTGGTAAAGAGTTGTGATTCTATCCAGAAGGCAATAGTTAGCATTCTAAACAGAGATCTTTAAAAACAAGAGTCAGCAAATATTTTCTGCGAAGGGCTAAATGTTAAATATTTTAAGTTTTCCAAGCCATGTGGTCCCTCTCTCAATGACTCCAGCTCTTCCGTTATACCATGAAAGTAGCCAGAGACATTATGTAACACATGTATGTGGCTGTGTCCCATTACAACTTTTCTTACAAACGCAGACTATGTCAGACATGGCCCATGAATGGTAGTTTGCCACACCCTGTTTTAGAAAGCTCAGGTTTATGATGTGTTGGAGAATGCCTACAAGAGCTCTTGTTTTAAATGGTAGAGTGAACATACACTGGAATTCTATCCTGCTTGACCCAAGCTCTTGATAGTGAAAGGTAGAAAAGATAGATAGTAAATAGATAGATAGATGATAGGCAGGTAGATAGATGATAGATAAAGAAAATACATAGCTGTTCCAGAAAACAGAAATGGATAACTTCATGAACCAAAAACAAAGTAATATACTTTAGAAAGGAAGCAGGCCGGAAAACTCACAGTTGCAAAGCAAATAGAATTTCCAGCTGCCTCTTGTAGCTCCCCTTCCTGGAAGTAGTCACAGCCCAGCATGTTTTGACTTCTTCCTCTGTTTTTTGTTTGTTTGTTGTCTGCTTTTTTGTGGGGTTTTGTTGTTGTTGCTTGCTTTTTTTAAAAAAAAAATTCCCTTTCCCTTCCTTTTTGCACAGCAGCCTTTGTCACTTCAAACACTGCAAGTGTTCTTTTTTAAAAAAAATTCCTCTCTTTCTCTCTCTGGAATGATATGAATTCTCTAGACCATCAGTTCTAACCTTCAAAACCAAACTTGTTTGTGAGATCTCCTTCGAACACTACTGTAGACTCCGGTGTTTATTCATTAAGTTTTTTAAATATTTGTTTTATTTGGAATCAATTTATTTGTAATTTTAGTATTTGTATTAATATAAGGGAGAAATGTTTAAATCTGTCTATGCCATATGTGCCTCTCACTTATTGCCCAATTAATTGTAGCCTCAGGCTAAACTTTTGTTTCTGTCTTTATTTTTTTCAGAACAAAGATAACTGATCTTAAATCATCTGCTTTTATTATAGGGAATCATGCTGCCATCTCCATTCCTCTCTCTTTTCTTGCAATCTGGGTAGAAGTTCTTTAATATGAACATTTCAACCACCTTCATTCTACCATGTCCACTATCAGCACATTCAAACTTATCCAGCCAAGGCTGTCATCTTAGGCCAGGGATTTTTTAGGAATCTATTTTTGTGATGTGGCTGGCACCCCTTTGACTCACTTTATCACCCCAGGATTCTTTTCATTTTAGGAGCCCAAGAGGGCAGAAAAAGAAGCAGGTGAGCAATTAAACCCTCTGAGTCAGGAGCATCTCCCCTTGTGTTAAGCAATGATGTAGAACATTGTATTTAGTAAGCTCCTAGCACATGAGCCACATGGCTGCTGAACACACATGCCCGCTTGTGGCTGTGAGCTCAGACACCATCATCATTAGTCTTTTCCACCCTGGAAGGAATTATAAGGGCCACTTCATAACCTGTAAATCATAGAGAGTTAAAGGTGTTTCCCCAAAACACTGATGACAGAATGAAAGGTGAGGAGTGTTAACCATAGGTCAAAAGTGCAGGAAAGTCTCTCAATGTGGGTTGTTGAAGAAATGCAGGTCTTTTTCTTTGGAAGTCTCCCTAGAATGGGATCAAGGACTCTGCCCACTCTAGGATGAAAAATTGGGATATTAGACACCCTCAGATATTTATCCCAAGCCTTCATTTTGGGCTCTTAATTAGTTTGTTCAACCATCACAATCTCAAATGCTAAGCAGGGCATTTGAATCTCTCCACAGTCCAAATCAGCACCATCTTTTGAAGTTGAGTTTCTCATTATTCTCACCTGATATACCTTATTTATCCCACACTCACCCTAATAACATATTGTGCTCACTGTTATCTTTGAGACAACACTTGAGTTTTACTCAGCCTGCAGTGCTCTTCACATGTCTTGTCCAGATCCAGTTCAGACTCATTCTTCAGCCCTGCATCAGTCAATGGGGGCTAGGTTAAACGGGTGACAAACAACCTCCAAATTTCAGTGGTTCAAAAATCTTTTCCTCATTTATTTACATCTCATCATGGGTCAGATGTGAGGAGTCTGTGCTGTGTCATCCTAACACAGGAATCCAGACGGAAGGAGGGACCATCAATAAGATCCCCATTGCTATAGAAAAAAGAAAAAAGCATGCGGAATAGAACTCTGTTTCTTGGAGATTTCTTCTGAAAAAGTCACATGTTATTTCTTCTCACCTGTTGGCAAAAAACAAACAAACAAATGTGCAAGTCATGTGGCCATGGGAAAATTTAAGTAGGTGGGATGGAACAGTCAGAATGATTCACAAACAAATGAACTGAAAATATTTGGAGAACAGCACCAATGACTATCATGAATGCAAACATGCATCCCTAACAACCCGGTGCTATTTCCCTCCAAACTTTTTATGTCTTGCAAAGTATTAGAACTGCATATCTGAAGCCATACCACTCAGAGGGAATGCAAAATACATAATGAAACTCCTTTAGGATATCCTTAGAGAATTCAAGGAAAGAAGTTAAACAGTTTAAAAGTGCTGTTGGATACAGCTTTTAGCACAGAGGGTAAGATTAGAGATAGATCGTAAGATAATAATAGGGTTAGGGTTAGGGTTAGGATTAGGATCTGGGTCAGAGTCAGGGCCAGAAATATGGTTAGAGGTGGGGTCAAGGCGGGTCAAGATCAAAATCAGGGTCAAAGTAAGGGTGAGAATTGGGGCCCAGGGTAGGGACGTGTTTAGGTTCAGGGTCAAAGTCTTGGGACAGGGTTAGGGTTAGGATAGAACCAGAGCTTTGTTCTCCTCAGACCCACCGAGGGTGGGTCACCATGGCTTTGGAGCACCTGGTAGTGTAGCATGTCTACAGTGAAGACCAGAGTTTCATTGTCCTAAGACTGACCTGGGCAGACGTGGCTGCTGGCATGAGGAAGGTGAGGCAAAAGCTTCCTGTCTGCTCCCCATGTGCTGAGGAGGGAGCTCTGCCAGGCTTTACTTTCACATGTTTTATTCTACAAGTCTTGTTTTACAAAAGCATCCTTTCCTTGAGGCTTCGGCTGCTCATCGCTTCTCATCACCATAGCGTGCCATAACATATGGAAGATTTGGGCTTGTTTCTGGGGAGAGATCTTGGTATAGAGACAGGGGAAATGCTTAGAGCCACCATCAGAAGAGTGGGATGAAAGCTGGGGATGGGCAGAGGCTGGAGGAAACATGTGCACCCCCTGTAAACACTTTTATTCATGTTTTAGTTGCTCATTTTTCTTACAGTGTTAAAGTAGTAAAAATAGTATTGAAAAATTGAAAAGTAGGCATATTAAAACTTGCAACATTATTTAAGTTTAAAATATTGTTGGTACCTCATCATTTTTTATTTTGTTGAGAAAGTCTAAGTTAATTGGCAGCATAGTTGTAATAGTAGACAGAATAATGTCTGTTTTATAAACATTGACATACTATATTACATGTATGAACCCTGAAAATCTGAAACAGCTCGATTTTAGAAAGTTTACTTGCCAAGTTTGAGGATGCGCCCCCATGATGCCTCCTCAGGAAGTCCTGACAACATGGGCCCAAGGTGGTCGAGGCACAGCTTGGTTTTATACACTTTAGGGAGACATGAGACATCAATCAATATGTGCAAGATGTACATTGGTTCAGTCCAGAAAGGTGAGAAGGCCAGACAGGGGGCTTCCAGGTCATAAGTAGGTAAGAGACAAATGGTTTCATTCTTTTGCTTTGCTGATTACCCTCTCCAAATGAGGCAATCAGATATGCATTTGTCTGGTGAGCAGATGGGTGACTTTGGATAGAATGGGAGGCAGATTTGCCCTAAGCAGTTCCCAGCTTGACTTTTCCCTTTAGCTTAGGATTTTTGGGTCCCCAAGATTTATTTTCCCTTCACAAGGTCTAACATGTTTTCCTATGAGCATTAATTATTTATTGTGTATTTTATTACACAAATAAGGCAAAGATTTTTAAAAAATCATCAACTTCATGCCTAGCTACATAGACATAATTACACAGAAGCTCAACTAAATTTGCAAACATTCAGAGTTTGGGTTTCCAATAATTCTTAGGATTCTTTAAAAGGTAAAGTATTTTTTTTTTCCCATAAAACATAGCAACATCTAAAATCACCCGTAGAACGTCCTGCCATTTTTTTCTTTAGTTTCCTCATTTTCTGCAAAGCCTCGCTGGAGGAAATTGACTTTGAATATCCTTTTACACTCTTATTTTTAGAAAGCATTGTGGTAAAACATTGAATCATCATGGTTGTAAGTTCTGTTCACATTCTTTCTTTCTTTGAATATTTTTTCCCCAATGGCCAATATTTGATTCTGTTGTATTATGGCTAAAAGGTAGGCATGGGAACAAAGTAAAGACAAGAAGTCTTTAGAATAAGTGATCCCATCACAATGAATCAATTTGCCATTGGAACATATTTTTACAGTCACTCTTTTGAAAATATTTAGCCATGAATTGAAACAGATCCTGTAAGTTTATTTTTTTTCCTGGTCTAGTGATCAGCATTTTAGAGAATGAACCAGGACACAACCATAGCACAAGACAAAAATACGATAATTAAGTTTACACATATGTGTTACTACTGTAACAGAAAACATATACAGAGCGTTTGTTTTGATTTATATATCAGTCTGCACTGTTTAATTTTTGTGTC

>DUX4C_v1_used_for_reference
TGGTGTTCCACGCATTCCTGGAAGTTTCTGGGTCCCCACAGAGCTCGGGAAACAAACAGTCAACATGGTCACACTTTCGGGGGGCGGGGGCAGAGACTTGAGCAACAGGCACCTCTGCAGAGGGCAAAGAAACGTGGAATCCAGAATCACGCTTTAGTTGTCCTGAGCGTGATTCCTGTGTGGATGGGACTATCCGCCTCGCGCTCTGTTGCAGGGCTCAACGTGGGGATATGTCATCTGTGAACCATGTGGATGAAAAACGGACAACCACCTGAGTCTCAGCTCATTGCTCTCTGGGGAATTCGCTCATTCCTTCGGAAACGGAATTCGTCTGAATCGCTCCGGGATGAAGTAACTCAGGCTGGCGATCCGGAGGGCCCAGCACTTAGCCCGCGCTGGGCACCCAGCATTTTCCCGGAGTGCTGGGTCCTGTTGGTTCTCTTGCCTGGAAAGGGCAGCACCCTGGTTTGCACGGGGTCTCGGGTCTACATTTAGTTGCAAGGCGCTCCATGGTGCTGGCGAGGAGGCTGGCGGGACGGGGGTTGGCAAGTGTTGGTGAGCGAAGAGGCAGAGGAGTCGAGCCACGGAAAGGAGAACTGGCCTGGCTTCTGCCCCGGCCCAGCGCTTCGCGGACTGAGGTCTCCGCCAACTCGACTGAAGAACGCTGGGGAAAAAGGAATGAGAGCTCCGCCTGGGCTGGTTGGAAAACCTAGGCTAGTGCCTGCAAACCTGCGCATGCGCAGTAGACAGTCCACCTCCCGGTACCTGGGCGGGCCCTGGGATCCCCGGGATGCTCAGGAAAGAATGACAGCCCTCCTCTGTGTGGAGTCTCTCACCGGACCTGGAACTCAGGGATCCTAGACAGGTCAGCTGGAAGGGAAGGCACGCCTCTCCATACCGAGTCAGAGGTTCACCGCGAAAGAGAGGGCGCCGTCCTGCCCCCACCCCGCCCCAACCCCGCTCCAACCTGCTCCTCCAGCAGAGCCCGGTGTTCTTCCTGGCTGAGGAGTGGTTCCAGCAGAGCGGGCTCTTCCACGTCCTTCAGCTCCCCCAGTGGCGCCGGATCTAGGAAAGGTCGTGCCTTTTGCTGAAACTCTGGTGTCTACAGGAGCTCATATAACAGGCTGGAGGTGAGTGTAGACGAGCGCCCGGGCTCCTGGAGCGGTTGGGAGGCGCCTGGATGGCTGGCATCTGTGCTTGCCGCGGAGGCGTCCGGGGGCGCGGGCTGGGGAGGTGGAGCTGCCCCGGCTTGGGGTTCCCACGCCGCCCCGGCGACCTGGGGACCCCGGCCCCAGCCCCACCACGGACTCCCCTGGGACGTGGGTGGCGCAAGCACCCCTTGGCCCTGCGGCCCCGCTTGAGCGGGCCCAGGCTGTGCCACCGCGCAGGGGCCCGGCAGGCCGTCGCGCTGCGGGTCCCGGTCCTCCCGGCTTTTGCCCGGGTGCGGAGGCCACCGAGGAGCCTGAGGGTGGGAGAGCGCCCCGTCCGGAGGAGCCGGGGCGGCGTAGGCGAAATCCCCGCGCGCCGGGGCAGGTTGGGAGATCCCCTCTGCCGGCGCGGCCTGGCTGGGCTGCAGCGCGGGGGCGGCCCTCGCTGCCTGGCTCACGAAAGCCCCCTGTGGGAGAGCCCCAGGCGCGCAGGGCACGTGGGGTGCGGGAAGCCCCGTTCCCCACGCGCCGGTGTGGGCGAAGGCGACCCACGAGGGAGCAGGGTGACCCCCGCCAGGGGCCGCGCTGCACAGGCCGCCTGCCTGCGCGGGCGCCCTGCCACCCTGTCCCGGGTGCCTGGCCCTTCGATTCTGAAACCAGATCTGAATCCTGGACTCCGGGAGGCCCGTCTCTCTGGCCAGCTCCTCCCGGGCGGCGATGCCTGGAAAGCGATCCTTCTCAAAGGCTCGGAGGAGCAGGGCGGTCTGGGATCCGGTGACGGCGGTCCGCTTTCGCCGGCCTTCTGGCGGGCCGCGTCTCCCGGGCCAGGGCCGAGATTCCCGCCGGTGCTGCCTCAGCTGGCGTGACCTCTCATTCTGAAACCAAATCTGGACCCTGGGCTCCGGAATGCCGATGGCCTGGGCCAGCCGTTCTCTGGTGGCGATGCCCGGGTACGGGTTCCGCTCAAAGCAGGCTCGCAGGGCCTCGCTTTGGCTCGGGGTCCAAACGAGTCTCCGTCGCCGTCCTCGTCCCCGGGCTTCCGCGGGGAGGGTGCTGTCCGAAGGTGTCGGGAGGGCCATCGCGGTGAGCCCCGGCCGGAATTTCACGGACGGACGCGGGCAGAGAGAGGCCGGCGGGCTCCCGTGCACCTCAGCCGGCCTGTGCACTGCGGCAGGTGCAGCCAGGAGGCCCTTAGAAAGACCTACCACCTCCACCGCGTTATGAACATGCATGAGCTCGGGGCCCAAGGTCCC

>DUX4C_v2
GGGACCTTGGGCCCCGAGCTCATGCATGTTCATAACGCGGTGGAGGTGGTAGGTCTTTCTAAGggcctcctggctgcacctgccgcagtgcacaggccggctgaggtgcacgggagcccgccggcctctctctgcccgcgtccgtccgtgaaattccggccggggctcaccgcgatggccctcccgacACCTTCGGACAgcaccctccccgcggaagcccggggacgaggacggcgacggagactcgtttggaccccgagccaaagcgaggccctgcgagcctgctttgagcggaacccgtacccgggcatcgccaccagagaacggctggcccaggccatcggcattccggagcccagggtccagatttggtttcagaatgagaggtcacgccagctgaggcagcaccggcgggaatctcggccctggcccgggagacgcggcccgccagaaggccggcgaaagcggaccgccgtcaccggatcccagaccgccctgctcctccgagcctttgagaaggatcgctttccaggcatcgccgcccgggaggagctggccagagagacgggcctcccggagtccaggattcagatctggtttcagaatcgaagggccaggcacccgggacagggtggcagggcgcccgcgcaggcaggcggcctgtgcagcgcggcccctggcgggggtcaccctgctccctcgtgggtcgccttcgcccacaccggcgcgtggggaacggggcttcccgcaccccacgtgccctgcgcgcctggggctctcccacagggggctttcgtgagccaggcagcgagggccgcccccgcgctgcagcccagccaggccgcgccggcagaggggatctcccaacctgccccggcgcgcggggatttcgcctacgccgccccggctcctccggacggggcgctctcccaccctcaggctcctcggtggcctccgcacccgggcaaaagccgggaggaccgggacccgcagcgcgacggcctgccgggcccctgcgcggtggcacagcctgggcccgctcaagcggggccgcagggccaaggggtgcttgcgccacccacgtcccaggggagtccgtggtggggctggggccggggtccccaggtcgccggggcggcgtgggaaccccaagccggggcagctccacctccccagcccgcgcccccggacgcctccgcggcaagcacagatgccagccatccaggcgcctcccaaccgctccaggagcccgggcgctcgtctacactcacctccagcctgttatatgagctcctgtagacaccagagtttcagcaaaaggcacgacctttcctagatccggcgccactgggggagctgaaggacgtggaagagcccgctctgctggaaccactcctcagccaggaagaacaccgggctctgctggaggagcaggttggagcggggttggggcggggtgggggcaggacggcgccctctctttcgcggtgaacctctgactcggtatggagaggcgtgccttcccttccagctgacctgtctaggatccctgagttccaggtccggtgagagactccacacagaggagggctgtcattctttcctgagcatcccggggatcccagggcccgcccaggtaccgggaggtggactgtctactgcgcatgcgcaggtttgcaggcactagcctaggttttccaaccagcccaggcggagctctcattcctttTTCCCCAGCGTTCTTCAGTCGAGTTggcggagacctcagtccgcgaagcgctgggccggggcagaagccaggccagttctcctttccgtggctcgactcctctgcctcttcgctcaccaacacttgccaacccccgtcccgccagcctcctcgccagcaccatggagcgccttgcaactaaatgtagacccGAGACCCCgtgcaaaccagggtgctgccctttccagaaccaacaggacccagcactccgggaaaatgctgggtgcccagcgcgggctaagtgctgggccctccggatcgccagcctgagttacttcatcccggagcgattcagacgaattccgtttccgaaggaatgagcgaattccccagagagcaatgagctgagactcaggtggttgtccgtttttcatccacatggttcacagatgacatatccccacgttgagccctgcaacagagcgcgaggcggatagtcccatccacacaggaatcacgctcaggacaactaaagcgtgattctggattccacgtttctttgccctctgcagaggtgcctgttgctcaagtctctgcccccgccccccgaaagtgtgaccatgttgactgtttgtttcccgagctctgtggggacccagaaacttccaggaatgcgtggaacacca
